# Supplementary material for: Genome-wide association meta-analysis of coronary artery disease and periodontitis reveals a novel shared risk locus
Source: Sci Rep. 2018 Sep 12;8:13678. doi: 10.1038/s41598-018-31980-8 (PMC6135769; doi:10.1038/s41598-018-31980-8)
Supplement: Supplementary file 2 — Supplementary Material (Excel Sheet) [file 41598_2018_31980_MOESM2_ESM.xlsx]

## Sheet: ST 1
					AgP-Ger						CAD
Variant	Chr	Pos	A1	A2	Beta	SE	OR	L95	U95	P	Beta	SE	OR	L95	U95	P
rs1561198	2	85809989	T	C	0.1709	0.0603	1.18637	1.05413	1.33521	0.00457054	0.058434	0.0094539	1.06018	1.04071	1.08	6.37e-10
rs10176176	2	85762048	T	A	0.1679	0.0606	1.18282	1.05035	1.33199	0.00554838	0.059136	0.0095082	1.06092	1.04133	1.08088	4.99e-10
rs55971080	2	85812746	C	T	0.1667	0.0604	1.1814	1.0495	1.32987	0.00576936	0.056535	0.009481	1.05816	1.03868	1.07801	2.48e-09
rs7568458	2	85788175	A	T	0.1664	0.0605	1.18105	1.04898	1.32974	0.00596548	0.059618	0.0095093	1.06143	1.04183	1.0814	3.62e-10
rs11891260	2	85796101	C	G	0.1652	0.0603	1.17963	1.04813	1.32762	0.00615617	0.057467	0.0094756	1.05915	1.03966	1.079	1.32e-09
rs10198569	2	85794415	G	A	0.1664	0.0609	1.18105	1.04816	1.33078	0.00626345	0.056653	0.0095495	1.05829	1.03866	1.07828	2.98e-09
rs2366639	2	85809955	G	A	0.1666	0.061	1.18128	1.04816	1.33131	0.00629474	0.058256	0.0095299	1.05999	1.04037	1.07997	9.78e-10
rs1562323	2	85809711	C	T	0.1665	0.061	1.18116	1.04806	1.33117	0.00630139	0.05763	0.009531	1.05932	1.03972	1.0793	1.48e-09
rs1972297	2	85808573	C	T	0.1664	0.0609	1.18105	1.04816	1.33078	0.00630374	0.058329	0.0095267	1.06006	1.04045	1.08004	9.2e-10
rs1009	2	85808737	G	A	0.1664	0.0609	1.18105	1.04816	1.33078	0.00631881	0.058312	0.0095267	1.06005	1.04044	1.08003	9.3e-10
rs1058588	2	85808871	T	C	0.1664	0.0609	1.18105	1.04816	1.33078	0.00631881	0.058173	0.0095267	1.0599	1.04029	1.07988	1.02e-09
rs3731827	2	85806068	C	T	0.1654	0.061	1.17986	1.04691	1.32971	0.00664074	0.057979	0.0095267	1.05969	1.04009	1.07967	1.16e-09
rs6547621	2	85774676	A	G	0.1625	0.0601	1.17645	1.04572	1.32352	0.00688019	0.058581	0.0094365	1.06033	1.0409	1.08012	5.37e-10
rs6738645	2	85783128	G	T	0.1625	0.0601	1.17645	1.04572	1.32352	0.00688537	0.058587	0.0094474	1.06034	1.04088	1.08015	5.6e-10
rs7605975	2	85772548	T	C	0.1623	0.0601	1.17621	1.04551	1.32326	0.00695903	0.058727	0.0094495	1.06049	1.04103	1.08031	5.14e-10
rs1078004	2	85769711	G	C	0.1607	0.0601	1.17433	1.04384	1.32114	0.00749658	0.058363	0.0094343	1.0601	1.04068	1.07988	6.16e-10
rs12473819	2	85773061	G	A	0.1604	0.0601	1.17398	1.04352	1.32075	0.00760724	0.057765	0.0094561	1.05947	1.04001	1.07929	1e-09
rs3770098	2	85805367	A	C	0.1622	0.0609	1.1761	1.04377	1.3252	0.00779071	0.057303	0.009531	1.05898	1.03938	1.07895	1.83e-09
rs6547624	2	85802134	T	A	0.1619	0.061	1.17574	1.04325	1.32506	0.00790738	0.055939	0.0095799	1.05753	1.03786	1.07758	5.24e-09
rs6757263	2	85803542	C	T	0.1612	0.0609	1.17492	1.04272	1.32388	0.00817712	0.057457	0.0095223	1.05914	1.03956	1.07909	1.6e-09
rs6705839	2	85761279	T	A	0.1586	0.0601	1.17187	1.04165	1.31837	0.00828955	0.058053	0.0096624	1.05977	1.03989	1.08003	1.88e-09
rs6705971	2	85761417	C	A	0.1583	0.0601	1.17152	1.04134	1.31797	0.00840514	0.05899	0.0094615	1.06076	1.04127	1.08062	4.52e-10
rs10175792	2	85761654	G	A	0.1583	0.0601	1.17152	1.04134	1.31797	0.0084149	0.058572	0.0094843	1.06032	1.04079	1.08022	6.59e-10
rs6731005	2	85760395	T	C	0.158	0.0601	1.17117	1.04102	1.31758	0.00855221	0.057349	0.0095343	1.05903	1.03942	1.079	1.8e-09
rs10187424	2	85794297	C	T	0.16	0.0608	1.17351	1.04168	1.32203	0.00856034	0.057293	0.0095147	1.05897	1.0394	1.0789	1.73e-09
rs35215812	2	85792384	A	G	0.1599	0.0608	1.17339	1.04157	1.3219	0.00856913	0.056579	0.0095299	1.05821	1.03863	1.07816	2.9e-09
rs10179195	2	85762761	G	A	0.1577	0.0601	1.17081	1.04071	1.31718	0.00869757	0.058731	0.0094539	1.06049	1.04102	1.08032	5.22e-10
rs6743030	2	85763520	T	C	0.1575	0.0601	1.17058	1.0405	1.31692	0.00880279	0.059016	0.0094647	1.06079	1.0413	1.08065	4.51e-10
rs2028900	2	85767735	T	C	0.158	0.0605	1.17117	1.04021	1.31861	0.00901889	0.056173	0.0094647	1.05778	1.03834	1.07759	2.94e-09
rs6714157	2	85763274	G	A	0.157	0.0601	1.17	1.03998	1.31626	0.00902679	0.055798	0.0095201	1.05738	1.03784	1.0773	4.6e-09
rs1446668	2	85764960	T	G	0.1568	0.0601	1.16976	1.03977	1.316	0.0090995	0.058037	0.0094658	1.05975	1.04027	1.0796	8.72e-10
rs3755014	2	85764006	T	C	0.1565	0.0601	1.16941	1.03946	1.3156	0.00923381	0.057703	0.0094571	1.0594	1.03994	1.07922	1.05e-09
rs3755015	2	85764041	A	G	0.1565	0.0601	1.16941	1.03946	1.3156	0.00924182	0.057683	0.0094582	1.05938	1.03992	1.0792	1.07e-09
rs13394343	2	85754342	A	C	0.1567	0.0608	1.16964	1.03825	1.31767	0.00995034	0.055729	0.0095951	1.05731	1.03761	1.07738	6.32e-09
rs6735152	2	85754450	C	A	0.1566	0.0608	1.16953	1.03814	1.31754	0.010011	0.055337	0.0096429	1.0569	1.03711	1.07706	9.54e-09
rs6721924	2	85754563	C	T	0.1564	0.0608	1.16929	1.03793	1.31728	0.0100751	0.055221	0.0096364	1.05677	1.037	1.07692	1e-08
rs6547620	2	85755928	T	C	0.1559	0.0608	1.16871	1.03741	1.31662	0.0103197	0.054956	0.0095755	1.05649	1.03685	1.07651	9.51e-09
rs6739015	2	85755357	G	A	0.1554	0.0607	1.16813	1.0371	1.3157	0.0105447	0.055093	0.009569	1.05664	1.03701	1.07664	8.54e-09
rs6714709	2	85756375	G	C	0.1553	0.0608	1.16801	1.03679	1.31583	0.0105891	0.055032	0.0095669	1.05657	1.03695	1.07657	8.8e-09
rs6719046	2	85757371	A	G	0.1552	0.0608	1.16789	1.03669	1.3157	0.0106542	0.055006	0.0095636	1.05655	1.03693	1.07654	8.84e-09
rs6733913	2	85757379	C	T	0.1552	0.0608	1.16789	1.03669	1.3157	0.0106544	0.055	0.0095625	1.05654	1.03692	1.07653	8.84e-09
rs6750847	2	85758144	T	A	0.1551	0.0608	1.16777	1.03659	1.31557	0.0107073	0.055547	0.0095886	1.05712	1.03744	1.07717	6.91e-09
rs2044474	2	85758790	A	G	0.155	0.0608	1.16766	1.03648	1.31544	0.0107405	0.055132	0.0095582	1.05668	1.03707	1.07666	8.02e-09
rs17026396	2	85759127	C	T	0.155	0.0608	1.16766	1.03648	1.31544	0.0107613	0.055151	0.0095571	1.0567	1.03709	1.07668	7.89e-09
rs59877521	2	85759494	T	C	0.155	0.0608	1.16766	1.03648	1.31544	0.010784	0.0552	0.0095571	1.05675	1.03714	1.07673	7.66e-09
rs10172544	2	85788270	A	C	0.1555	0.0614	1.16824	1.03578	1.31764	0.0113908	0.055111	0.0095886	1.05666	1.03698	1.0767	9.05e-09
rs12714145	2	85787341	T	C	0.1553	0.0614	1.16801	1.03557	1.31738	0.0114755	0.055178	0.0095897	1.05673	1.03705	1.07678	8.72e-09
rs2166529	2	85742175	T	G	0.1525	0.0609	1.16474	1.03369	1.31241	0.0122676	0.054564	0.0096451	1.05608	1.0363	1.07623	1.54e-08
rs6738009	2	85737509	A	C	0.145	0.0607	1.15604	1.02637	1.30209	0.0168612	0.057174	0.0098189	1.05884	1.03866	1.07941	5.78e-09
rs7591175	2	85738374	T	G	0.1436	0.0605	1.15442	1.02534	1.29976	0.0177045	0.055473	0.0097005	1.05704	1.03713	1.07733	1.07e-08
rs13411109	2	85741372	G	A	0.1336	0.0616	1.14294	1.01295	1.28961	0.0300067	0.054139	0.0098493	1.05563	1.03545	1.07621	3.87e-08
rs10116277	9	22081397	T	G	0.2276	0.0593	1.25558	1.11781	1.41034	0.000123024	0.189811	0.0159813	1.20902	1.17174	1.24749	1.56e-32
rs6475606	9	22081850	T	C	0.2276	0.0593	1.25558	1.11781	1.41034	0.000123314	0.189601	0.0159607	1.20877	1.17154	1.24718	1.52e-32
rs1537370	9	22084310	T	C	0.226	0.059	1.25358	1.11668	1.40725	0.00012863	0.1903	0.0156294	1.20961	1.17312	1.24724	4.18e-34
rs10757270	9	22072719	G	A	0.228	0.0598	1.25609	1.11716	1.41228	0.000137553	0.164248	0.0092681	1.17851	1.15729	1.20011	2.85e-70
rs944797	9	22115286	C	T	0.2251	0.0594	1.25245	1.1148	1.40709	0.000151138	0.169998	0.0200494	1.1853	1.13963	1.23281	2.27e-17
rs9644859	9	22090521	A	G	0.2211	0.0594	1.24745	1.11035	1.40147	0.000195961	0.202404	0.0182592	1.22434	1.1813	1.26895	1.48e-28
rs9644860	9	22090603	T	C	0.2211	0.0594	1.24745	1.11035	1.40147	0.000197007	0.20278	0.0172175	1.2248	1.18416	1.26684	5.1e-32
rs10811653	9	22091069	T	C	0.2204	0.0594	1.24658	1.10957	1.40049	0.000205928	0.202914	0.0173305	1.22497	1.18406	1.26729	1.15e-31
rs9644862	9	22090936	G	T	0.2203	0.0594	1.24645	1.10946	1.40035	0.000206367	0.207289	0.0170872	1.23034	1.18982	1.27224	7.21e-34
rs1004638	9	22115589	T	A	0.2202	0.0594	1.24633	1.10935	1.40021	0.000210008	0.176527	0.0205763	1.19307	1.14591	1.24217	9.56e-18
rs2383206	9	22115026	G	A	0.2187	0.0592	1.24446	1.10812	1.39757	0.000219945	0.170676	0.0200212	1.18611	1.14046	1.23358	1.53e-17
rs7866503	9	22091924	T	G	0.2183	0.0594	1.24396	1.10725	1.39755	0.000237692	0.202877	0.0183635	1.22492	1.18162	1.26981	2.25e-28
rs1537376	9	22116220	C	T	0.2172	0.0592	1.24259	1.10646	1.39547	0.000241333	0.170807	0.0200103	1.18626	1.14064	1.23371	1.39e-17
rs2210538	9	22092257	A	G	0.217	0.0594	1.24234	1.10581	1.39574	0.000260672	0.20035	0.0174054	1.22183	1.18085	1.26423	1.16e-30
rs1333042	9	22103813	G	A	0.2156	0.0592	1.24061	1.10469	1.39324	0.000268672	0.209298	0.0159553	1.23281	1.19486	1.27197	2.6e-39
rs1537373	9	22103341	G	T	0.2161	0.0593	1.24123	1.10503	1.39421	0.000271205	0.210038	0.0159759	1.23372	1.19569	1.27297	1.77e-39
rs1333047	9	22124504	T	A	0.2178	0.0603	1.24334	1.10474	1.39932	0.000305861	0.206316	0.016367	1.22914	1.19034	1.26921	1.97e-36
rs7027950	9	22048391	T	C	0.2155	0.0597	1.24048	1.1035	1.39447	0.000306532	0.102105	0.0092431	1.1075	1.08762	1.12775	2.28e-28
rs1556516	9	22100176	C	G	0.2141	0.0593	1.23875	1.10282	1.39142	0.000306688	0.208708	0.0159194	1.23209	1.19424	1.27113	2.87e-39
rs10757271	9	22076795	G	A	0.213	0.0591	1.23738	1.10204	1.38935	0.000312979	0.180856	0.009468	1.19824	1.17621	1.22069	2.44e-81
rs1537371	9	22099568	A	C	0.2135	0.0593	1.238	1.10216	1.39059	0.000317026	0.208587	0.0159585	1.23194	1.194	1.27108	4.85e-39
rs7028570	9	22048683	A	G	0.2151	0.0597	1.23999	1.10306	1.39391	0.000317322	0.101738	0.0092442	1.10709	1.08721	1.12734	3.59e-28
rs1970112	9	22085598	C	T	0.214	0.0595	1.23862	1.10228	1.39183	0.000323421	0.185708	0.0092507	1.20407	1.18244	1.2261	1.22e-89
rs10811652	9	22077085	C	A	0.2124	0.0591	1.23664	1.10138	1.38852	0.000323525	0.194466	0.0158749	1.21466	1.17745	1.25305	1.68e-34
rs10757266	9	22049555	T	C	0.2146	0.0597	1.23937	1.10251	1.39321	0.00032415	0.10183	0.0092431	1.1072	1.08732	1.12744	3.17e-28
rs10757265	9	22048859	C	T	0.2146	0.0597	1.23937	1.10251	1.39321	0.000326479	0.102875	0.0092562	1.10835	1.08843	1.12864	1.07e-28
rs1537372	9	22103183	T	G	0.2171	0.0604	1.24247	1.10375	1.39862	0.000326806	0.182475	0.0094354	1.20018	1.17819	1.22259	2.5e-83
rs4977757	9	22094330	G	A	0.2115	0.0593	1.23553	1.09996	1.38781	0.000359153	0.203806	0.0164191	1.22606	1.18723	1.26616	2.23e-35
rs2383207	9	22115959	G	A	0.2111	0.0592	1.23504	1.09973	1.38698	0.000364129	0.176616	0.0205383	1.19317	1.1461	1.24218	8.02e-18
rs1537374	9	22116046	G	A	0.2111	0.0592	1.23504	1.09973	1.38698	0.000364476	0.176294	0.0205643	1.19279	1.14567	1.24185	1.01e-17
rs10738608	9	22094796	C	A	0.2106	0.0593	1.23442	1.09897	1.38656	0.000380893	0.208958	0.0163746	1.23239	1.19347	1.27259	2.7e-37
rs10757269	9	22072264	G	A	0.2097	0.0592	1.23331	1.0982	1.38504	0.000399357	0.186893	0.0159444	1.2055	1.16841	1.24377	9.88e-32
rs9632884	9	22072301	C	G	0.209	0.0592	1.23244	1.09743	1.38407	0.000417322	0.190149	0.0158792	1.20943	1.17237	1.24766	4.82e-33
rs10733376	9	22114469	C	G	0.2088	0.0593	1.2322	1.09699	1.38407	0.000432003	0.176904	0.0207142	1.19352	1.14603	1.24297	1.34e-17
rs7341791	9	22112427	G	A	0.2082	0.0594	1.23146	1.09612	1.38351	0.000455744	0.175902	0.0207762	1.19232	1.14474	1.24188	2.53e-17
rs4977575	9	22124744	G	C	0.2109	0.0602	1.23479	1.09736	1.38943	0.00046002	0.206207	0.0163116	1.22901	1.19034	1.26893	1.24e-36
rs1412834	9	22110131	C	T	0.2074	0.0593	1.23047	1.09546	1.38213	0.000472404	0.176712	0.020623	1.19329	1.14602	1.24251	1.05e-17
rs7341786	9	22112241	C	A	0.2072	0.0594	1.23023	1.09502	1.38213	0.000483999	0.175606	0.0207599	1.19197	1.14444	1.24147	2.7e-17
rs7028268	9	22048414	A	G	0.2146	0.0616	1.23937	1.09841	1.39841	0.000488986	0.137562	0.0094474	1.14747	1.12642	1.16892	4.98e-48
rs1333043	9	22106731	A	T	0.2066	0.0593	1.22949	1.09458	1.38103	0.000496244	0.207276	0.0158097	1.23032	1.19278	1.26904	2.86e-39
rs6475609	9	22106271	G	A	0.2066	0.0593	1.22949	1.09458	1.38103	0.000496426	0.178625	0.0207327	1.19557	1.14796	1.24516	6.96e-18
rs4977574	9	22098574	G	A	0.2058	0.0592	1.22851	1.09392	1.37965	0.000503058	0.192934	0.0091867	1.2128	1.19116	1.23484	6.35e-98
rs7859362	9	22105927	C	T	0.2062	0.0593	1.229	1.09414	1.38048	0.000508858	0.207873	0.0158477	1.23106	1.19341	1.2699	2.63e-39
rs7857118	9	22124140	T	A	0.2064	0.0596	1.22924	1.09372	1.38156	0.000531456	0.207742	0.0161551	1.2309	1.19253	1.27049	7.64e-38
rs10120806	9	22047945	C	T	0.2063	0.0597	1.22912	1.0934	1.3817	0.000549371	0.100799	0.0094593	1.10605	1.08574	1.12675	1.63e-26
rs10965212	9	22023795	A	T	0.207	0.0599	1.22998	1.09373	1.38321	0.000551107	0.108329	0.0092258	1.11441	1.09444	1.13475	7.76e-32
rs10811654	9	22092924	G	A	0.2051	0.0594	1.22765	1.09273	1.37923	0.000559215	0.194998	0.0093887	1.21531	1.19315	1.23788	8.18e-96
rs10738607	9	22088094	G	A	0.2044	0.0593	1.22679	1.09218	1.37799	0.00056884	0.200924	0.0155772	1.22253	1.18577	1.26043	4.59e-38
rs10811645	9	22049656	A	G	0.2055	0.0597	1.22814	1.09252	1.38059	0.000576242	0.1009	0.0094756	1.10617	1.08581	1.1269	1.77e-26
rs10738606	9	22088090	T	A	0.2041	0.0593	1.22642	1.09185	1.37758	0.000578767	0.201015	0.0155903	1.22264	1.18585	1.26058	4.89e-38
rs10811650	9	22067593	G	A	0.2059	0.0599	1.22863	1.09253	1.38169	0.000589456	0.153987	0.0092366	1.16648	1.14555	1.18779	2.12e-62
rs2151280	9	22034719	A	G	0.2052	0.0597	1.22777	1.09219	1.38018	0.000590733	0.10975	0.0092421	1.116	1.09597	1.1364	1.6e-32
rs1333049	9	22125503	C	G	0.2115	0.0616	1.23553	1.09501	1.39408	0.000598104	0.193224	0.0094387	1.21315	1.19092	1.23581	3.86e-93
rs10965215	9	22029445	A	G	0.2046	0.0596	1.22703	1.09175	1.37908	0.000603371	0.109519	0.0092073	1.11574	1.09579	1.13606	1.26e-32
rs2891168	9	22098619	G	A	0.2031	0.0592	1.22519	1.09097	1.37593	0.000605785	0.193401	0.0091877	1.21337	1.19171	1.23542	2.29e-98
rs1360590	9	22041443	C	T	0.2041	0.0597	1.22642	1.09099	1.37866	0.000627469	0.101839	0.0092616	1.10721	1.08729	1.12749	4e-28
rs1333036	9	22043819	C	T	0.2039	0.0597	1.22618	1.09077	1.37838	0.000637934	0.110307	0.0092464	1.11662	1.09657	1.13704	8.28e-33
rs1831733	9	22076071	C	T	0.2023	0.0594	1.22422	1.08967	1.37537	0.000658148	0.187613	0.0094311	1.20637	1.18427	1.22887	4.67e-88
rs10757272	9	22088260	T	C	0.2015	0.0593	1.22324	1.08901	1.374	0.000681325	0.200517	0.0157402	1.22203	1.18491	1.26032	3.58e-37
rs10757278	9	22124477	G	A	0.2051	0.0604	1.22765	1.09059	1.38193	0.000682452	0.192621	0.0093811	1.21242	1.19033	1.23492	1.09e-93
rs7049105	9	22028801	G	A	0.2019	0.0595	1.22373	1.08902	1.37509	0.000697269	0.10822	0.0092138	1.11429	1.09435	1.1346	7.46e-32
rs10757277	9	22124450	G	A	0.2044	0.0604	1.22679	1.08982	1.38097	0.000708513	0.192919	0.0093811	1.21278	1.19069	1.23529	5.69e-94
rs944799	9	22050613	G	A	0.2011	0.0596	1.22275	1.08794	1.37426	0.000740586	0.10191	0.0156706	1.10728	1.07379	1.14182	7.86e-11
rs4977753	9	22030027	T	C	0.2006	0.0596	1.22214	1.08739	1.37357	0.000758974	0.108905	0.0092182	1.11506	1.09509	1.13539	3.3e-32
rs7859727	9	22102165	T	C	0.1994	0.0594	1.22067	1.08652	1.37139	0.000786566	0.206386	0.0159607	1.22923	1.19137	1.26829	3.01e-38
rs10115049	9	22032119	G	A	0.2	0.0596	1.2214	1.08674	1.37275	0.000794807	0.109647	0.0092149	1.11588	1.09591	1.13622	1.2e-32
rs10757273	9	22090301	A	C	0.2019	0.0603	1.22373	1.08732	1.37725	0.00080696	0.203005	0.0170383	1.22508	1.18484	1.26668	9.93e-33
rs10738609	9	22114495	G	A	0.1982	0.0593	1.21921	1.08543	1.36948	0.000821304	0.189286	0.0092225	1.20839	1.18674	1.23043	1.3e-93
rs9632885	9	22072638	A	G	0.1975	0.0591	1.21835	1.08509	1.36798	0.000823384	0.188158	0.0160791	1.20702	1.16958	1.24567	1.24e-31
rs10965219	9	22053687	G	A	0.1983	0.0595	1.21933	1.08511	1.37015	0.000861	0.102261	0.0156196	1.10767	1.07428	1.14211	5.87e-11
rs7874604	9	22054690	C	T	0.1982	0.0595	1.21921	1.085	1.37001	0.000873492	0.109668	0.0098971	1.11591	1.09447	1.13777	1.55e-28
rs2383204	9	22055048	G	A	0.1982	0.0595	1.21921	1.085	1.37001	0.000873531	0.103043	0.0157337	1.10854	1.07488	1.14326	5.78e-11
rs7027048	9	22053709	G	A	0.1985	0.0597	1.21957	1.0849	1.37096	0.000876903	0.102543	0.0156533	1.10798	1.07451	1.14251	5.72e-11
rs944800	9	22050898	G	A	0.2135	0.0642	1.238	1.09163	1.40401	0.000882113	0.112626	0.0104533	1.11921	1.09652	1.14238	4.55e-27
rs1537375	9	22116071	C	T	0.1971	0.0593	1.21787	1.08423	1.36797	0.000893266	0.201411	0.0159216	1.22313	1.18555	1.2619	1.12e-36
rs1591136	9	22026834	C	G	0.1977	0.0596	1.2186	1.08425	1.3696	0.000917653	0.109961	0.0092323	1.11623	1.09622	1.13662	1.04e-32
rs10757267	9	22052810	C	G	0.1972	0.0595	1.21799	1.08392	1.36864	0.000927731	0.102534	0.0156533	1.10797	1.0745	1.1425	5.74e-11
rs10757279	9	22124630	G	A	0.1989	0.0602	1.22006	1.08427	1.37285	0.00096093	0.192958	0.0093789	1.21283	1.19074	1.23533	4.73e-94
rs10757275	9	22106225	A	G	0.1956	0.0593	1.21604	1.08261	1.36592	0.000978231	0.193037	0.0092692	1.21293	1.19109	1.23517	2.54e-96
rs10757274	9	22096055	G	A	0.1946	0.0592	1.21482	1.08174	1.36429	0.00100922	0.200768	0.0155088	1.22234	1.18574	1.26007	2.49e-38
rs4977756	9	22068652	A	G	0.1978	0.0603	1.21872	1.08287	1.37161	0.00104893	0.122219	0.0185276	1.13	1.0897	1.17179	4.21e-11
rs10738610	9	22123766	C	A	0.1947	0.0596	1.21495	1.081	1.36549	0.0010826	0.19367	0.009292	1.2137	1.19179	1.236	1.78e-96
rs3217992	9	22003223	T	C	0.1997	0.0611	1.22104	1.08323	1.37638	0.0010881	0.128317	0.009367	1.13691	1.11623	1.15798	1.03e-42
rs10811656	9	22124472	T	C	0.1982	0.0607	1.21921	1.08245	1.37324	0.00108838	0.20057	0.0168308	1.2221	1.18244	1.26309	9.67e-33
rs10811647	9	22065002	G	C	0.1957	0.0602	1.21616	1.08081	1.36847	0.00116183	0.15422	0.0092736	1.16675	1.14573	1.18815	4.22e-62
rs1333046	9	22124123	A	T	0.1932	0.0596	1.21313	1.07938	1.36345	0.00118788	0.193282	0.0092877	1.21322	1.19134	1.23551	3.47e-96
rs10811651	9	22067830	A	G	0.1942	0.0604	1.21434	1.07876	1.36695	0.00129263	0.122123	0.0184309	1.12989	1.0898	1.17146	3.45e-11
rs1333039	9	22065657	C	G	0.1941	0.0603	1.21422	1.07887	1.36655	0.00129544	0.122738	0.0185026	1.13059	1.09032	1.17234	3.28e-11
rs10811648	9	22067542	T	C	0.1939	0.0603	1.21397	1.07865	1.36627	0.00130428	0.122583	0.0185525	1.13041	1.09005	1.17227	3.91e-11
rs10965223	9	22067004	A	G	0.1938	0.0603	1.21385	1.07854	1.36614	0.00131223	0.122678	0.0182332	1.13052	1.09083	1.17165	1.72e-11
rs10811649	9	22067554	T	C	0.1935	0.0603	1.21349	1.07822	1.36573	0.00134411	0.122389	0.0185569	1.13019	1.08983	1.17206	4.24e-11
rs10965224	9	22067276	A	T	0.1934	0.0603	1.21337	1.07811	1.36559	0.00134856	0.122662	0.0184341	1.1305	1.09039	1.1721	2.85e-11
rs4977755	9	22066363	A	T	0.1934	0.0604	1.21337	1.0779	1.36586	0.00135586	0.119037	0.0184885	1.12641	1.08632	1.16798	1.21e-10
rs2184061	9	22061562	A	C	0.1936	0.0604	1.21361	1.07812	1.36613	0.00135707	0.118316	0.0179247	1.1256	1.08674	1.16585	4.09e-11
rs1333048	9	22125347	C	A	0.1925	0.0601	1.21228	1.07757	1.36383	0.0013594	0.191445	0.0093105	1.211	1.1891	1.2333	5.97e-94
rs1333040	9	22083404	T	C	0.1904	0.0596	1.20973	1.07636	1.35963	0.00140142	0.141384	0.0196899	1.15187	1.10826	1.19719	6.94e-13
rs10120688	9	22056499	A	G	0.1894	0.0595	1.20852	1.07549	1.35801	0.00145713	0.101575	0.0159324	1.10691	1.07288	1.14202	1.83e-10
rs62560774	9	22028406	C	A	0.2059	0.0647	1.22863	1.0823	1.39475	0.00145848	0.125933	0.0104554	1.13421	1.1112	1.15769	2.07e-33
rs8181050	9	22064391	A	G	0.1914	0.0604	1.21094	1.07575	1.36313	0.00154067	0.123033	0.0185982	1.13092	1.09044	1.17291	3.71e-11
rs10511701	9	22112599	C	T	0.187	0.0594	1.20563	1.07313	1.35449	0.00162401	0.200782	0.0162029	1.22236	1.18415	1.2618	2.9e-35
rs2383205	9	22060935	G	A	0.1894	0.0605	1.20852	1.07339	1.36067	0.00174665	0.122432	0.0186264	1.13024	1.08972	1.17227	4.93e-11
rs1537378	9	22061614	G	A	0.1873	0.0606	1.20599	1.07093	1.35809	0.0019853	0.122407	0.0186253	1.13021	1.0897	1.17224	4.96e-11
rs8181047	9	22064465	G	A	0.1969	0.0646	1.21762	1.07281	1.38198	0.00230898	0.11471	0.0185601	1.12155	1.08148	1.1631	6.39e-10
rs1412832	9	22077543	T	C	0.1935	0.0643	1.21349	1.0698	1.37648	0.0026116	0.125439	0.0191022	1.13365	1.09199	1.17689	5.14e-11
rs3218012	9	21998660	A	G	0.1796	0.06	1.19674	1.06396	1.34608	0.00274143	0.097049	0.0092953	1.10191	1.08202	1.12217	1.62e-25
rs1360589	9	22045317	T	C	0.1802	0.0602	1.19746	1.06418	1.34742	0.00276885	0.110789	0.0170285	1.11716	1.08049	1.15507	7.71e-11
rs7030641	9	22054040	T	C	0.1787	0.0601	1.19566	1.0628	1.34514	0.00293153	0.110126	0.0171578	1.11642	1.0795	1.1546	1.38e-10
rs944801	9	22051670	C	G	0.1773	0.0602	1.19399	1.0611	1.34352	0.00320961	0.110002	0.0171697	1.11628	1.07934	1.15449	1.49e-10
rs6475604	9	22052734	C	T	0.1778	0.0604	1.19459	1.06122	1.34472	0.00323779	0.110015	0.0171512	1.11629	1.07939	1.15446	1.41e-10
rs1333050	9	22125913	T	C	0.2027	0.069	1.22471	1.06979	1.40206	0.00330019	0.140772	0.010438	1.15116	1.12785	1.17496	1.88e-41
rs1333045	9	22119195	C	T	0.1769	0.0603	1.19351	1.06047	1.34324	0.00332805	0.159162	0.02046	1.17253	1.12644	1.2205	7.33e-15
rs3218020	9	21997872	A	G	0.1839	0.0627	1.2019	1.06291	1.35906	0.00338417	0.126496	0.0095701	1.13484	1.11376	1.15633	6.92e-40
rs4645630	9	22071751	A	G	0.1768	0.0604	1.19339	1.06016	1.34337	0.00339928	0.122314	0.018785	1.13011	1.08926	1.17249	7.45e-11
rs7857345	9	22087473	C	T	0.1933	0.0663	1.21325	1.0654	1.38161	0.00357495	0.148991	0.0205991	1.16066	1.11474	1.20848	4.73e-13
rs10811643	9	22024966	G	A	0.1744	0.0599	1.19053	1.05865	1.33884	0.00360404	0.098462	0.0092703	1.10347	1.0836	1.12371	2.37e-26
rs10811644	9	22025067	T	A	0.1744	0.0599	1.19053	1.05865	1.33884	0.00360595	0.09866	0.0092703	1.10369	1.08382	1.12393	1.89e-26
rs7035484	9	22025240	G	C	0.1744	0.0599	1.19053	1.05865	1.33884	0.00360888	0.098556	0.0092703	1.10358	1.08371	1.12381	2.13e-26
rs10217586	9	22121349	T	A	0.1731	0.0598	1.18898	1.05748	1.33684	0.00378094	0.162793	0.0200353	1.17679	1.13148	1.22392	4.44e-16
rs10757263	9	22013805	T	C	0.1728	0.0599	1.18863	1.05696	1.3367	0.0039344	0.096081	0.0092692	1.10085	1.08103	1.12103	3.55e-25
rs1412829	9	22043926	A	G	0.1743	0.0606	1.19041	1.05709	1.34054	0.00401518	0.122137	0.0098384	1.12991	1.10833	1.15191	2.19e-35
rs10811640	9	22013411	T	G	0.1717	0.0599	1.18732	1.0558	1.33523	0.00415227	0.096549	0.009266	1.10136	1.08154	1.12155	2.01e-25
rs10738604	9	22025493	A	G	0.177	0.0622	1.19363	1.05663	1.34839	0.00444216	0.125862	0.0095028	1.13413	1.1132	1.15545	4.84e-40
rs2106120	9	22017101	T	G	0.1705	0.0599	1.1859	1.05453	1.33363	0.00445023	0.096727	0.0092605	1.10156	1.08175	1.12174	1.54e-25
rs2106119	9	22017550	G	A	0.1704	0.0599	1.18578	1.05443	1.3335	0.00448401	0.097055	0.0092605	1.10192	1.0821	1.1221	1.06e-25
rs7044859	9	22018781	A	T	0.1704	0.0599	1.18578	1.05443	1.3335	0.00448697	0.097171	0.0092605	1.10205	1.08223	1.12223	9.3e-26
rs1008878	9	22036112	T	G	0.1706	0.0602	1.18602	1.05402	1.33455	0.00461313	0.109477	0.0165657	1.11569	1.08005	1.15251	3.88e-11
rs1333037	9	22040765	T	C	0.1705	0.0603	1.1859	1.0537	1.33468	0.00466428	0.110153	0.0165527	1.11645	1.08081	1.15326	2.84e-11
rs4451405	9	22071750	T	C	0.1699	0.0604	1.18519	1.05287	1.33414	0.00490163	0.124062	0.0194107	1.13209	1.08982	1.17599	1.64e-10
rs2157719	9	22033366	T	C	0.1691	0.0602	1.18424	1.05244	1.33255	0.0049838	0.109997	0.016481	1.11627	1.08079	1.15292	2.49e-11
rs7865618	9	22031005	A	G	0.1684	0.0601	1.18341	1.05191	1.33135	0.00510639	0.108977	0.0164126	1.11514	1.07984	1.15159	3.14e-11
rs1556515	9	22036367	T	C	0.1683	0.0603	1.18329	1.05139	1.33174	0.0052113	0.109593	0.0165896	1.11582	1.08013	1.1527	3.95e-11
rs1063192	9	22003367	A	G	0.1662	0.0598	1.18081	1.05021	1.32765	0.00547192	0.107648	0.0168427	1.11366	1.07749	1.15103	1.64e-10
rs2095144	9	22060136	G	A	0.1815	0.0655	1.19901	1.05456	1.36326	0.00557813	0.116692	0.0185895	1.12377	1.08357	1.16547	3.44e-10
rs10757268	9	22059905	C	T	0.1809	0.0655	1.1983	1.05392	1.36244	0.00573895	0.11666	0.0185895	1.12374	1.08353	1.16544	3.48e-10
rs564398	9	22029547	T	C	0.1663	0.0603	1.18093	1.04929	1.32908	0.00583772	0.120701	0.0098156	1.12829	1.10679	1.1502	9.42e-35
rs634537	9	22032152	T	G	0.1661	0.0604	1.18069	1.04887	1.32908	0.00596643	0.121111	0.009821	1.12875	1.10723	1.15069	6.11e-35
rs10811641	9	22014137	G	C	0.1702	0.0619	1.18554	1.05009	1.33847	0.00599942	0.118858	0.0094376	1.12621	1.10557	1.14724	2.28e-36
rs1855185	9	22073996	G	T	0.3392	0.1236	1.40382	1.1018	1.78864	0.00607167	0.13824	0.0248682	1.14825	1.09363	1.20561	2.71e-08
rs1412830	9	22043612	C	T	0.1714	0.0632	1.18697	1.04868	1.34349	0.00665632	0.117559	0.0102751	1.12475	1.10232	1.14763	2.6e-30
rs679038	9	22029080	G	A	0.163	0.0604	1.17704	1.04563	1.32496	0.0069772	0.121085	0.00982	1.12872	1.1072	1.15066	6.21e-35
rs613312	9	22026594	G	A	0.1629	0.0605	1.17692	1.04532	1.32509	0.00704594	0.121005	0.0098265	1.12863	1.1071	1.15058	7.6e-35
rs543830	9	22026639	A	T	0.1629	0.0605	1.17692	1.04532	1.32509	0.00705873	0.121155	0.0098254	1.1288	1.10727	1.15075	6.18e-35
rs599452	9	22027402	G	A	0.1627	0.0604	1.17668	1.04531	1.32456	0.00709033	0.121046	0.0098232	1.12868	1.10715	1.15062	6.86e-35
rs7866783	9	22056359	G	A	0.1531	0.06	1.16544	1.03614	1.31088	0.0107507	0.111877	0.017299	1.11838	1.08109	1.15695	9.98e-11
rs7853090	9	22056295	C	T	0.1524	0.0601	1.16463	1.03521	1.31022	0.0111703	0.113653	0.017929	1.12036	1.08168	1.16043	2.31e-10
rs7041637	9	21961866	A	C	0.1532	0.065	1.16556	1.02614	1.32392	0.0183406	0.099171	0.0103044	1.10426	1.08218	1.12678	6.33e-22
rs615552	9	22026077	T	C	0.1354	0.0601	1.14499	1.01776	1.28814	0.0241954	0.107351	0.0097798	1.11332	1.09219	1.13487	4.94e-28
rs2069418	9	22009698	C	G	0.1335	0.0599	1.14282	1.01623	1.28519	0.0257963	0.09354	0.009758	1.09805	1.07725	1.11926	9.16e-22
rs523096	9	22019129	A	G	0.1312	0.06	1.1402	1.01369	1.28249	0.0288786	0.105282	0.0097646	1.11102	1.08996	1.13249	4.18e-27
rs518394	9	22019673	G	C	0.1311	0.0601	1.14008	1.01339	1.28261	0.0290406	0.105761	0.0097678	1.11156	1.09048	1.13304	2.55e-27
rs2157716	9	21950446	T	C	0.1497	0.0701	1.16149	1.01238	1.33255	0.0326305	0.110184	0.0126247	1.11648	1.0892	1.14445	2.6e-18
rs11634042	15	79105350	C	T	0.1636	0.0591	1.17774	1.04892	1.32238	0.00566866	0.074934	0.0102121	1.07781	1.05645	1.0996	2.17e-13
rs7164479	15	79123054	T	C	0.1444	0.0598	1.15535	1.02757	1.29902	0.0158163	0.076551	0.0095234	1.07956	1.05959	1.0999	8.88e-16
rs4468572	15	79124475	C	T	0.1445	0.06	1.15546	1.02727	1.29966	0.0161076	0.077234	0.0095277	1.08029	1.06031	1.10066	4.44e-16
rs7166764	15	79123509	G	T	0.1419	0.06	1.15246	1.0246	1.29628	0.0179929	0.076779	0.0095462	1.0798	1.05979	1.1002	8.88e-16
rs7182103	15	79123946	T	G	0.1408	0.0599	1.15119	1.02367	1.2946	0.0187126	0.077139	0.0095223	1.08019	1.06022	1.10054	5.55e-16
rs7182716	15	79123753	C	T	0.1402	0.0599	1.1505	1.02306	1.29383	0.0191251	0.077006	0.0095169	1.08005	1.06009	1.10038	6.66e-16
rs7181432	15	79123779	T	C	0.1402	0.0599	1.1505	1.02306	1.29383	0.0191927	0.076895	0.009518	1.07993	1.05997	1.10026	6.66e-16
rs7182529	15	79123631	C	T	0.1401	0.0599	1.15039	1.02296	1.2937	0.0192571	0.076903	0.009518	1.07994	1.05998	1.10027	6.66e-16
rs7165733	15	79123505	A	G	0.14	0.0599	1.15027	1.02285	1.29357	0.0192901	0.076733	0.009518	1.07975	1.0598	1.10009	7.77e-16
rs7165081	15	79123396	G	C	0.14	0.0599	1.15027	1.02285	1.29357	0.0193198	0.076673	0.009518	1.07969	1.05973	1.10002	7.77e-16
rs7165042	15	79123338	G	C	0.14	0.0599	1.15027	1.02285	1.29357	0.0193342	0.076945	0.0095299	1.07998	1.06	1.10034	6.66e-16
rs7179953	15	79121776	T	C	0.1395	0.0599	1.1497	1.02234	1.29292	0.0197654	0.075675	0.009543	1.07861	1.05862	1.09898	2.22e-15
rs28455815	15	79114453	T	C	0.1381	0.0598	1.14809	1.02111	1.29086	0.0210212	0.073689	0.0097298	1.07647	1.05614	1.0972	3.63e-14
rs8032908	15	79117436	C	G	0.1359	0.0594	1.14557	1.01967	1.28701	0.0221867	0.067972	0.0096385	1.07034	1.0503	1.09075	1.76e-12
rs28505515	15	79114477	G	C	0.1347	0.0594	1.14419	1.01844	1.28547	0.0234807	0.069424	0.0096777	1.07189	1.05175	1.09242	7.3e-13
rs8030937	15	79129587	T	G	0.1334	0.0594	1.14271	1.01712	1.2838	0.0246053	0.064692	0.0092507	1.06683	1.04766	1.08635	2.69e-12
rs11852830	15	79125429	T	A	0.1336	0.0598	1.14294	1.01653	1.28506	0.025442	0.062581	0.0093496	1.06458	1.04525	1.08427	2.18e-11
rs12592721	15	79099145	G	C	0.1318	0.0591	1.14088	1.01609	1.28099	0.02571	0.07256	0.0100198	1.07526	1.05435	1.09658	4.43e-13
rs8024048	15	79127907	A	G	0.132	0.0594	1.14111	1.0157	1.282	0.026375	0.062477	0.0092497	1.06447	1.04535	1.08394	1.43e-11
rs7168915	15	79128889	A	G	0.1321	0.0597	1.14122	1.0152	1.28289	0.0269905	0.060831	0.0096396	1.06272	1.04283	1.08299	2.78e-10
rs11856536	15	79094325	A	G	0.1304	0.0591	1.13928	1.01467	1.2792	0.0273025	0.072555	0.0099992	1.07525	1.05438	1.09653	3.98e-13
rs11634450	15	79093201	A	G	0.13	0.0591	1.13883	1.01426	1.27869	0.0277336	0.072594	0.0099938	1.07529	1.05444	1.09656	3.76e-13
rs7173267	15	79092750	G	C	0.1298	0.0591	1.1386	1.01406	1.27843	0.0278996	0.072565	0.0099916	1.07526	1.05441	1.09653	3.8e-13
rs12903355	15	79129145	T	A	0.1304	0.0594	1.13928	1.01407	1.27995	0.0280333	0.063031	0.0096733	1.06506	1.04506	1.08545	7.22e-11
rs12903613	15	79129076	T	G	0.1304	0.0594	1.13928	1.01407	1.27995	0.0280333	0.057143	0.0095104	1.05881	1.03925	1.07873	1.87e-09
rs12903668	15	79129320	G	A	0.1304	0.0594	1.13928	1.01407	1.27995	0.0280333	0.057006	0.009506	1.05866	1.03912	1.07857	2.01e-09
rs8034804	15	79129600	T	C	0.1304	0.0594	1.13928	1.01407	1.27995	0.0280333	0.056992	0.0095071	1.05865	1.0391	1.07856	2.04e-09
rs4887113	15	79095287	C	T	0.1297	0.0592	1.13849	1.01376	1.27856	0.0283991	0.078584	0.0102056	1.08175	1.06033	1.10361	1.35e-14
rs3825807	15	79089111	A	G	0.1293	0.059	1.13803	1.01375	1.27754	0.0284262	0.072446	0.0099688	1.07513	1.05433	1.09635	3.67e-13
rs28610385	15	79090606	C	A	0.1292	0.059	1.13792	1.01365	1.27742	0.0286465	0.072868	0.0099796	1.07559	1.05475	1.09683	2.84e-13
rs4539564	15	79128499	A	G	0.1298	0.0594	1.1386	1.01347	1.27919	0.0287504	0.062746	0.0092171	1.06476	1.04569	1.08417	9.92e-12
rs6495340	15	79128396	G	A	0.1298	0.0594	1.1386	1.01347	1.27919	0.0288683	0.062802	0.0092203	1.06482	1.04575	1.08423	9.68e-12
rs7169511	15	79128665	C	T	0.1296	0.0594	1.13837	1.01326	1.27893	0.0289737	0.06275	0.0092203	1.06476	1.04569	1.08418	1.01e-11
rs6495339	15	79128272	C	T	0.1297	0.0594	1.13849	1.01336	1.27906	0.02899	0.062865	0.0092247	1.06488	1.0458	1.08431	9.43e-12
rs6495337	15	79125689	G	C	0.1297	0.0596	1.13849	1.01297	1.27956	0.0294202	0.062861	0.0092725	1.06488	1.0457	1.08441	1.21e-11
rs4551997	15	79130433	A	G	0.1295	0.0595	1.13826	1.01296	1.27905	0.0294587	0.062606	0.0092681	1.06461	1.04544	1.08412	1.43e-11
rs7177699	15	79089734	T	C	0.1285	0.059	1.13712	1.01294	1.27652	0.0294922	0.071812	0.0099666	1.07445	1.05367	1.09565	5.79e-13
rs8034274	15	79126155	C	T	0.13	0.0599	1.13883	1.01268	1.2807	0.0299761	0.062718	0.0097233	1.06473	1.04463	1.08521	1.12e-10
rs12907065	15	79107355	A	G	0.1338	0.0617	1.14316	1.01295	1.29012	0.0300998	0.076648	0.0105347	1.07966	1.0576	1.10219	3.45e-13
rs7178750	15	79126909	A	G	0.1285	0.0595	1.13712	1.01195	1.27777	0.0307051	0.063263	0.0092551	1.06531	1.04616	1.08481	8.17e-12
rs12908341	15	79126561	G	T	0.1282	0.0595	1.13678	1.01165	1.27739	0.0311168	0.070207	0.0094582	1.07273	1.05303	1.0928	1.15e-13
rs62011004	15	79126536	T	C	0.1282	0.0595	1.13678	1.01165	1.27739	0.031138	0.07103	0.0094571	1.07361	1.0539	1.0937	5.88e-14
rs8032771	15	79126059	G	A	0.1278	0.0595	1.13633	1.01124	1.27688	0.0317952	0.063286	0.0092627	1.06533	1.04617	1.08485	8.35e-12
rs8035039	15	79129823	G	A	0.1272	0.0593	1.13564	1.01103	1.27561	0.0320434	0.057284	0.0095082	1.05896	1.0394	1.07888	1.69e-09
rs8032842	15	79125849	A	G	0.1276	0.0595	1.1361	1.01104	1.27663	0.0320714	0.063258	0.0092627	1.0653	1.04614	1.08482	8.53e-12
rs11072806	15	79079074	G	A	0.1265	0.0595	1.13485	1.00993	1.27522	0.0334104	0.074239	0.0102708	1.07706	1.0556	1.09897	4.89e-13
rs11072805	15	79078518	T	C	0.1265	0.0595	1.13485	1.00993	1.27522	0.0335803	0.072393	0.0104609	1.07508	1.05326	1.09735	4.5e-12
rs11072804	15	79078486	T	G	0.1265	0.0595	1.13485	1.00993	1.27522	0.033582	0.072492	0.0104598	1.07518	1.05337	1.09745	4.19e-12
rs11858210	15	79078358	G	A	0.1265	0.0595	1.13485	1.00993	1.27522	0.0336244	0.072505	0.0104598	1.0752	1.05338	1.09747	4.16e-12
rs11072803	15	79077878	G	A	0.1265	0.0596	1.13485	1.00973	1.27547	0.0337639	0.072877	0.010475	1.0756	1.05374	1.09791	3.47e-12
rs1825087	15	79077114	A	G	0.1264	0.0596	1.13474	1.00963	1.27534	0.034045	0.074665	0.0104196	1.07752	1.05574	1.09975	7.73e-13
rs2904220	15	79076704	G	T	0.1264	0.0597	1.13474	1.00943	1.27559	0.0341642	0.07451	0.0104728	1.07736	1.05547	1.0997	1.12e-12
rs12050525	15	79075746	T	C	0.1264	0.0597	1.13474	1.00943	1.27559	0.0343398	0.074107	0.0105478	1.07692	1.05489	1.09942	2.13e-12
rs12899147	15	79079512	A	G	0.1254	0.0595	1.1336	1.00882	1.27382	0.0350143	0.074927	0.0102099	1.07781	1.05645	1.09959	2.16e-13
rs2869861	15	79076744	A	G	0.1255	0.0597	1.13372	1.00852	1.27445	0.0353945	0.074009	0.0110996	1.07682	1.05364	1.1005	2.6e-11
rs12903249	15	79151860	C	T	0.1251	0.0595	1.13326	1.00852	1.27344	0.0355818	0.070409	0.0097211	1.07295	1.0527	1.09359	4.39e-13
rs5029904	15	79152422	C	G	0.1246	0.0595	1.1327	1.00801	1.2728	0.0363136	0.070492	0.0097276	1.07304	1.05277	1.09369	4.27e-13
rs12903542	15	79151999	C	T	0.1245	0.0595	1.13258	1.00791	1.27267	0.0364622	0.070451	0.0097211	1.07299	1.05274	1.09363	4.25e-13
rs34184420	15	79146300	G	T	0.125	0.0599	1.13315	1.00762	1.27431	0.037068	0.070411	0.0097309	1.07295	1.05268	1.09361	4.63e-13
rs11638321	15	79092183	T	C	0.1258	0.0604	1.13406	1.00744	1.27658	0.0373842	0.073076	0.0100231	1.07581	1.05488	1.09716	3.08e-13
rs12911870	15	79148650	C	T	0.1225	0.0595	1.13032	1.0059	1.27013	0.0395441	0.071539	0.0097396	1.07416	1.05385	1.09486	2.05e-13
rs3890715	15	79107862	A	C	0.1227	0.061	1.13055	1.00314	1.27413	0.0444756	0.069755	0.009783	1.07225	1.05188	1.093	1e-12
rs67745769	15	79124832	G	A	0.1225	0.061	1.13032	1.00294	1.27387	0.0447407	0.076334	0.0096983	1.07932	1.059	1.10004	3.55e-15
rs11857877	15	79140838	G	C	0.1197	0.0596	1.12716	1.00289	1.26683	0.0447741	0.069681	0.0096755	1.07217	1.05203	1.09269	5.94e-13
rs11638020	15	79107724	G	A	0.1216	0.0611	1.1293	1.00185	1.27297	0.0466301	0.076002	0.0103305	1.07896	1.05734	1.10103	1.88e-13
rs12898578	15	79112574	A	G	0.1214	0.0612	1.12908	1.00145	1.27297	0.0474933	0.068413	0.0097939	1.07081	1.05045	1.09156	2.84e-12
rs12898293	15	79112568	A	C	0.1213	0.0612	1.12896	1.00135	1.27284	0.0476438	0.069964	0.0098916	1.07247	1.05188	1.09346	1.52e-12
rs11632963	15	79132644	A	G	0.1171	0.0593	1.12423	1.00087	1.2628	0.0481816	0.064415	0.0093246	1.06653	1.04722	1.08621	4.91e-12
rs11072811	15	79132330	C	A	0.1169	0.0592	1.12401	1.00087	1.2623	0.0484821	0.059671	0.0095788	1.06149	1.04174	1.0816	4.68e-10
rs11072810	15	79132206	C	T	0.1168	0.0592	1.12389	1.00077	1.26217	0.0485167	0.065094	0.0092909	1.06726	1.048	1.08687	2.45e-12
rs4567668	15	79140692	T	C	0.1174	0.0597	1.12457	1.00039	1.26417	0.0490019	0.069856	0.0096614	1.07235	1.05224	1.09285	4.81e-13
rs11072812	15	79140111	C	T	0.1174	0.0597	1.12457	1.00039	1.26417	0.0491746	0.0699	0.0096635	1.0724	1.05228	1.09291	4.71e-13
rs4439728	15	79138908	A	G	0.1172	0.0597	1.12434	1.00019	1.26391	0.049456	0.069941	0.009669	1.07244	1.05231	1.09296	4.71e-13
rs4420501	15	79138478	A	T	0.1172	0.0597	1.12434	1.00019	1.26391	0.0495651	0.069853	0.0096646	1.07235	1.05223	1.09286	4.91e-13

## Sheet: ST 2
Locus	Lead Variant	LD Variant	r2	dprime
15q25.1	rs11634042	rs12913260	0.8	0.92
15q25.1	rs11634042	rs8182076	0.8	0.93
15q25.1	rs11634042	rs4886590	0.8	0.93
15q25.1	rs11634042	rs12050525	0.85	0.93
15q25.1	rs11634042	rs71148563	0.82	0.91
15q25.1	rs11634042	rs2904220	0.85	0.93
15q25.1	rs11634042	rs2869861	0.85	0.93
15q25.1	rs11634042	rs145778027	0.85	0.94
15q25.1	rs11634042	rs1825087	0.85	0.93
15q25.1	rs11634042	rs11072803	0.85	0.93
15q25.1	rs11634042	rs11858210	0.85	0.93
15q25.1	rs11634042	rs11072804	0.85	0.93
15q25.1	rs11634042	rs11072805	0.85	0.93
15q25.1	rs11634042	rs11072806	0.85	0.93
15q25.1	rs11634042	rs12899147	0.85	0.93
15q25.1	rs11634042	rs4886592	0.88	0.94
15q25.1	rs11634042	rs2277546	0.87	0.94
15q25.1	rs11634042	rs2277545	0.88	0.94
15q25.1	rs11634042	rs11639044	0.88	0.94
15q25.1	rs11634042	rs12903203	0.88	0.94
15q25.1	rs11634042	rs11631955	0.88	0.95
15q25.1	rs11634042	rs11632102	0.87	0.94
15q25.1	rs11634042	rs3825807	0.91	0.96
15q25.1	rs11634042	rs7177699	0.91	0.96
15q25.1	rs11634042	rs28610385	0.91	0.96
15q25.1	rs11634042	rs371066570	0.91	0.96
15q25.1	rs11634042	rs12907404	0.91	0.96
15q25.1	rs11634042	rs71448830	0.87	0.95
15q25.1	rs11634042	rs11638321	0.87	0.96
15q25.1	rs11634042	rs7167806	0.91	0.96
15q25.1	rs11634042	rs7173267	0.92	0.97
15q25.1	rs11634042	rs11634450	0.92	0.97
15q25.1	rs11634042	rs11856536	0.92	0.97
15q25.1	rs11634042	rs4887113	0.92	0.97
15q25.1	rs11634042	rs12592721	0.92	0.97
15q25.1	rs11634042	rs138339340	0.9	0.95
15q25.1	rs11634042	rs11344703	0.9	0.95
2p11.2	rs1561198	rs6738009	0.82	0.93
2p11.2	rs1561198	rs6709288	0.82	0.93
2p11.2	rs1561198	rs7591175	0.82	0.93
2p11.2	rs1561198	rs2166529	0.83	0.94
2p11.2	rs1561198	rs6731005	0.9	0.99
2p11.2	rs1561198	rs6705839	0.91	0.99
2p11.2	rs1561198	rs6705971	0.9	0.99
2p11.2	rs1561198	rs10175792	0.9	0.99
2p11.2	rs1561198	rs10176176	0.81	0.99
2p11.2	rs1561198	rs10179195	0.9	0.99
2p11.2	rs1561198	rs6714157	0.9	0.99
2p11.2	rs1561198	rs6743030	0.9	0.99
2p11.2	rs1561198	rs3755014	0.9	0.99
2p11.2	rs1561198	rs3755015	0.9	0.99
2p11.2	rs1561198	rs1446668	0.9	0.99
2p11.2	rs1561198	rs2028900	0.85	0.92
2p11.2	rs1561198	rs1078004	0.91	0.99
2p11.2	rs1561198	rs7605975	0.91	0.99
2p11.2	rs1561198	rs12473819	0.91	0.99
2p11.2	rs1561198	rs565245309	0.92	0.99
2p11.2	rs1561198	rs6547621	0.92	0.99
2p11.2	rs1561198	rs5832649	0.91	0.99
2p11.2	rs1561198	rs6738645	0.92	0.99
2p11.2	rs1561198	rs7568458	0.91	0.96
2p11.2	rs1561198	rs71390080	0.93	0.98
2p11.2	rs1561198	rs11891260	0.97	0.99
2p11.2	rs1561198	rs6547624	0.81	0.98
2p11.2	rs1561198	rs6757263	0.8	0.96
2p11.2	rs1561198	rs3770098	0.83	1
2p11.2	rs1561198	rs3731827	0.83	1
2p11.2	rs1561198	rs368912301	0.96	1
2p11.2	rs1561198	rs1972297	0.83	1
2p11.2	rs1561198	rs1009	0.83	1
2p11.2	rs1561198	rs1058588	0.83	1
2p11.2	rs1561198	rs1010	0.83	1
2p11.2	rs1561198	rs1562323	0.83	1
2p11.2	rs1561198	rs2366639	0.83	1
2p11.2	rs1561198	rs55971080	0.98	1

## Sheet: ST 3
					AgP-Ger						AgP-NL						CP-EA-mod						CP-EA-sev						CP-Ger						Replication Meta (AgP-NL + CP-EA-mod + CP-EA-sev + CP-Ger)												Meta PD (AgP-GER + AgP-NL + CP-EA-mod + CP-EA-sev + CP-Ger)
Variant	Chr	Pos	A1	A2	Beta	SE	OR	L95	U95	P	Beta	SE	OR	L95	U95	P	Beta	SE	OR	L95	U95	P	Beta	SE	OR	L95	U95	P	Beta	SE	OR	L95	U95	P	Q	P_Q	I2	I2_L95	I2_U95	Beta	SE	OR	L95	U95	Model	P	Q	P_Q	I2
rs1561198	2	85809989	T	C	0.1709	0.0603	1.18637	1.05413	1.33521	0.00457054	-0.0425	0.1144	0.95839	0.765884	1.19928	0.71033	0.0898586	0.0474279	1.09402	0.996905	1.2006	0.0581407	0.084286	0.0669883	1.08794	0.954077	1.24059	0.208312	0.1203	0.0636	1.12784	0.995653	1.27757	0.0585564	1.55982	0.668534	0	0	0.934686	0.0859944	0.0317654	1.0898	1.02402	1.15981	FIXED	0.00678597	3.11176	0.5393	0
rs1058588	2	85808871	T	C	0.1664	0.0609	1.18105	1.04816	1.33078	0.00631881	0.014	0.1149	1.0141	0.809609	1.27024	0.903134	0.0548338	0.0477899	1.05637	0.96191	1.1601	0.251219	0.101503	0.0674657	1.10683	0.969738	1.26331	0.132449	0.1327	0.0636	1.14191	1.00808	1.29351	0.0369353	1.39238	0.707322	0	0	0.929489	0.0817689	0.0319353	1.08521	1.01936	1.1553	FIXED	0.0104535	2.90706	0.573498	0
rs6738645	2	85783128	G	T	0.1625	0.0601	1.17645	1.04572	1.32352	0.00688537	-0.0277	0.1141	0.97268	0.777761	1.21645	0.808051	0.0886257	0.0474862	1.09267	0.995563	1.19925	0.0619929	0.05993	0.0669828	1.06176	0.93113	1.21072	0.370944	0.1199	0.0633	1.12738	0.995841	1.2763	0.0582045	1.40997	0.703199	0	0	0.929901	0.0810448	0.0317383	1.08442	1.01902	1.15402	FIXED	0.0106636	2.84632	0.583865	0
rs1009	2	85808737	G	A	0.1664	0.0609	1.18105	1.04816	1.33078	0.00631881	0.0135	0.115	1.01359	0.809046	1.26985	0.906619	0.0537597	0.0478261	1.05523	0.960809	1.15893	0.260985	0.0992494	0.0675022	1.10434	0.967485	1.26056	0.141477	0.1328	0.0636	1.14202	1.00818	1.29363	0.0367933	1.40533	0.704286	0	0	0.929789	0.0807938	0.0319521	1.08415	1.01833	1.15421	FIXED	0.0114523	2.95476	0.565424	0
rs6547621	2	85774676	A	G	0.1625	0.0601	1.17645	1.04572	1.32352	0.00688019	-0.0275	0.1141	0.972875	0.777917	1.21669	0.809617	0.0873247	0.047437	1.09125	0.994364	1.19758	0.0656426	0.0602615	0.0669331	1.06211	0.93153	1.211	0.367948	0.1199	0.0633	1.12738	0.995841	1.2763	0.0582045	1.39548	0.706595	0	0	0.929559	0.080553	0.0317183	1.08389	1.01856	1.15341	FIXED	0.0110967	2.84962	0.583298	0
rs1078004	2	85769711	G	C	0.1607	0.0601	1.17433	1.04384	1.32114	0.00749658	-0.028	0.1141	0.972388	0.777528	1.21608	0.806254	0.0870272	0.0474238	1.09093	0.994094	1.19719	0.0664915	0.0603209	0.0669217	1.06218	0.931606	1.21105	0.367394	0.1172	0.0631	1.12434	0.993545	1.27236	0.0632586	1.35187	0.716854	0	0	0.928652	0.0797768	0.0316879	1.08305	1.01783	1.15244	FIXED	0.0118164	2.7705	0.596936	0
rs7568458	2	85788175	A	T	0.1664	0.0605	1.18105	1.04898	1.32974	0.00596548	-0.0229	0.1142	0.97736	0.78135	1.22254	0.841222	0.0752629	0.0479884	1.07817	0.981381	1.1845	0.116798	0.0779785	0.0673626	1.0811	0.947383	1.23369	0.24703	0.1131	0.0638	1.11974	0.988123	1.2689	0.0762739	1.08647	0.780342	0	0	0.926655	0.0776859	0.0319934	1.08078	1.01509	1.15073	FIXED	0.0151747	2.76676	0.597584	0
rs6705971	2	85761417	C	A	0.1583	0.0601	1.17152	1.04134	1.31797	0.00840514	-0.0176	0.1142	0.982554	0.785502	1.22904	0.877505	0.0809704	0.0473756	1.08434	0.988185	1.18985	0.0874294	0.0618874	0.0668483	1.06384	0.9332	1.21277	0.354556	0.1188	0.0633	1.12614	0.994746	1.2749	0.0605486	1.17793	0.758303	0	0	0.926697	0.0785724	0.031693	1.08174	1.01659	1.15107	FIXED	0.0131689	2.55485	0.634842	0
rs2028900	2	85767735	T	C	0.158	0.0605	1.17117	1.04021	1.31861	0.00901889	-0.0567	0.115	0.944877	0.754198	1.18376	0.622062	0.0868665	0.0474194	1.09075	0.993943	1.19699	0.0669698	0.0603454	0.066921	1.0622	0.93163	1.21108	0.367195	0.12	0.0634	1.1275	0.995745	1.27668	0.0583919	1.9153	0.590172	0	0	0.957311	0.0782666	0.0317434	1.08141	1.01618	1.15083	FIXED	0.0136784	3.27724	0.512547	0
rs3755015	2	85764041	A	G	0.1565	0.0601	1.16941	1.03946	1.3156	0.00924182	-0.0194	0.1141	0.980787	0.784243	1.22659	0.864888	0.0833101	0.0474543	1.08688	0.990347	1.19282	0.0791591	0.0615398	0.0669783	1.06347	0.932638	1.21266	0.358199	0.114	0.0632	1.12075	0.990177	1.26855	0.0712631	1.12603	0.770794	0	0	0.926594	0.0782217	0.0317157	1.08136	1.01619	1.15072	FIXED	0.0136501	2.45293	0.653083	0
rs10179195	2	85762761	G	A	0.1577	0.0601	1.17081	1.04071	1.31718	0.00869757	-0.0184	0.1142	0.981768	0.784874	1.22806	0.872063	0.082322	0.0474287	1.08581	0.989418	1.19158	0.0826169	0.0617256	0.0669361	1.06367	0.932889	1.21279	0.356447	0.1123	0.0632	1.11885	0.988495	1.26639	0.0755849	1.07426	0.783292	0	0	0.926698	0.077482	0.0317057	1.08056	1.01546	1.14984	FIXED	0.014534	2.46793	0.650388	0
rs3770098	2	85805367	A	C	0.1622	0.0609	1.1761	1.04377	1.3252	0.00779071	0.0221	0.1151	1.02235	0.815873	1.28107	0.847952	0.0488859	0.0477979	1.0501	0.956191	1.15323	0.30642	0.0893226	0.0674605	1.09343	0.958007	1.248	0.185479	0.1303	0.0636	1.13917	1.00566	1.2904	0.0404873	1.30884	0.727035	0	0	0.927927	0.0764234	0.0319414	1.07942	1.01391	1.14916	FIXED	0.016729	2.86467	0.580722	0
rs6757263	2	85803542	C	T	0.1612	0.0609	1.17492	1.04272	1.32388	0.00817712	0.0181	0.1148	1.01826	0.813094	1.27521	0.874847	0.0483491	0.0477786	1.04954	0.955714	1.15257	0.311567	0.0882471	0.0674379	1.09226	0.95702	1.24661	0.190681	0.1278	0.0636	1.13633	1.00315	1.28718	0.0444911	1.2846	0.732792	0	0	0.927591	0.0749734	0.0319269	1.07786	1.01247	1.14746	FIXED	0.01886	2.85711	0.582015	0
rs2166529	2	85742175	T	G	0.1525	0.0609	1.16474	1.03369	1.31241	0.0122676	-0.0223	0.1145	0.977947	0.781359	1.22399	0.845912	0.0626137	0.0475975	1.06462	0.969788	1.16871	0.188348	0.0583844	0.0674562	1.06012	0.92883	1.20997	0.386756	0.1265	0.0635	1.13485	1.00204	1.28526	0.0463572	1.49387	0.683686	0	0	0.932287	0.0711759	0.0318555	1.07377	1.00878	1.14295	FIXED	0.0254612	2.894	0.575719	0
rs7591175	2	85738374	T	G	0.1436	0.0605	1.15442	1.02534	1.29976	0.0177045	-0.0283	0.1143	0.972097	0.77699	1.2162	0.804086	0.0630289	0.0477017	1.06506	0.969993	1.16944	0.186397	0.0585153	0.0676044	1.06026	0.928682	1.21048	0.386734	0.1303	0.0633	1.13917	1.00625	1.28965	0.0395468	1.69345	0.638391	0	0	0.941127	0.0719793	0.0318726	1.07463	1.00955	1.14391	FIXED	0.023924	2.79041	0.593489	0
rs11634042	15	79105350	C	T	0.1636	0.0591	1.17774	1.04892	1.32238	0.00566866	0.0001	0.1155	1.0001	0.797495	1.25418	0.999642	-0.00296618	0.0498887	0.997038	0.904161	1.09946	0.952589	0.043147	0.0694274	1.04409	0.911257	1.19629	0.534291	-0.0387	0.0632	0.962039	0.849955	1.0889	0.540312	0.76077	0.858825	0	0	0.931596	-0.00205642	0.032711	0.997946	0.935972	1.06402	FIXED	0.949873	6.77504	0.148265	0.409598
rs3825807	15	79089111	A	G	0.1293	0.059	1.13803	1.01375	1.27754	0.0284262	0.0146	0.114	1.01471	0.811525	1.26876	0.897801	-0.00692374	0.0482069	0.9931	0.903563	1.09151	0.885796	0.045916	0.0672376	1.04699	0.917714	1.19447	0.494675	-0.0617	0.0618	0.940165	0.832911	1.06123	0.318094	1.43784	0.69669	0	0	0.930614	-0.00793164	0.0317775	0.9921	0.932193	1.05586	FIXED	0.802897	5.63141	0.228418	0.289698
rs7177699	15	79089734	T	C	0.1285	0.059	1.13712	1.01294	1.27652	0.0294922	0.0144	0.114	1.0145	0.811363	1.26851	0.899234	-0.00701162	0.0482242	0.993013	0.903453	1.09145	0.884398	0.0458408	0.0672582	1.04691	0.917608	1.19443	0.495514	-0.0614	0.0618	0.940447	0.833161	1.06155	0.320453	1.42647	0.699342	0	0	0.930314	-0.00793049	0.0317847	0.992101	0.932181	1.05587	FIXED	0.802969	5.5708	0.233576	0.28197
rs12903203	15	79084933	T	C	0.1158	0.0593	1.12277	0.999572	1.26116	0.0506453	0.0004	0.1146	1.0004	0.799143	1.25234	0.996899	-0.00667631	0.048173	0.993346	0.903847	1.09171	0.889774	0.0460857	0.0671949	1.04716	0.917946	1.19457	0.492807	-0.0576	0.0616	0.944027	0.836661	1.06517	0.349755	1.30233	0.72858	0	0	0.927832	-0.0078817	0.0317489	0.992149	0.932292	1.05585	FIXED	0.80394	4.6833	0.321362	0.145902
rs2277545	15	79083591	T	C	0.1138	0.0592	1.12053	0.99777	1.25839	0.0546035	0.0061	0.1145	1.00612	0.803868	1.25925	0.957348	-0.00615336	0.0481362	0.993866	0.904385	1.0922	0.898282	0.0459636	0.0671628	1.04704	0.917892	1.19435	0.493747	-0.0585	0.0616	0.943178	0.835909	1.06421	0.342277	1.33401	0.721074	0	0	0.928331	-0.0074693	0.0317328	0.992559	0.932706	1.05625	FIXED	0.813913	4.59365	0.331587	0.129233
[truncated: 9 more columns]

## Sheet: ST 4
					CP-EA-mod						CP-EA-sev						Meta (CP-EA-sev + CP-EA-mod)
Variant	Chr	Pos	A1	A2	Beta	SE	OR	L95	U95	P	Beta	SE	OR	L95	U95	P	Q	P_Q	I2	I2_L95	I2_U95	Beta	SE	OR	L95	U95	Model	P (not adjusted)	P (adjusted)
rs1561198	2	85809989	T	C	0.0898586	0.0474279	1.09402	0.996905	1.2006	0.0581407	0.084286	0.0669883	1.08794	0.954077	1.24059	0.208312	0.00460956	0.94587	0	0	0.999991	0.0879979	0.0387084	1.09199	1.0122	1.17806	FIXED	0.0230047	0.0536814
rs1058588	2	85808871	T	C	0.0548338	0.0477899	1.05637	0.96191	1.1601	0.251219	0.101503	0.0674657	1.10683	0.969738	1.26331	0.132449	0.318633	0.57243	0	0	0.999985	0.0704269	0.0389973	1.07297	0.99401	1.15819	FIXED	0.070927	0.130938
rs6738645	2	85783128	G	T	0.0886257	0.0474862	1.09267	0.995563	1.19925	0.0619929	0.05993	0.0669828	1.06176	0.93113	1.21072	0.370944	0.122143	0.726722	0	0	0.999711	0.0790276	0.038739	1.08223	1.0031	1.16761	FIXED	0.0413501	0.0815382
rs1009	2	85808737	G	A	0.0537597	0.0478261	1.05523	0.960809	1.15893	0.260985	0.0992494	0.0675022	1.10434	0.967485	1.26056	0.141477	0.302359	0.582407	0	0	0.999974	0.0689631	0.039024	1.0714	0.992504	1.15656	FIXED	0.0771951	0.139397
rs6547621	2	85774676	A	G	0.0873247	0.047437	1.09125	0.994364	1.19758	0.0656426	0.0602615	0.0669331	1.06211	0.93153	1.211	0.367948	0.108824	0.741487	0	0	0.999711	0.0782762	0.0387026	1.08142	1.00242	1.16665	FIXED	0.0431246	0.0843016
rs1078004	2	85769711	G	C	0.0870272	0.0474238	1.09093	0.994094	1.19719	0.0664915	0.0603209	0.0669217	1.06218	0.931606	1.21105	0.367394	0.106016	0.744726	0	0	0.999712	0.0780993	0.0386933	1.08123	1.00226	1.16642	FIXED	0.0435476	0.0849555
rs7568458	2	85788175	A	T	0.0752629	0.0479884	1.07817	0.981381	1.1845	0.116798	0.0779785	0.0673626	1.0811	0.947383	1.23369	0.24703	0.00107805	0.973807	0	0	0.999999	0.0761771	0.0390848	1.07915	0.999571	1.16507	FIXED	0.0512928	0.0988243
rs6705971	2	85761417	C	A	0.0809704	0.0473756	1.08434	0.988185	1.18985	0.0874294	0.0618874	0.0668483	1.06384	0.9332	1.21277	0.354556	0.054246	0.815833	0	0	0.9998	0.0745903	0.0386529	1.07744	0.998831	1.16224	FIXED	0.0536384	0.100152
rs2028900	2	85767735	T	C	0.0868665	0.0474194	1.09075	0.993943	1.19699	0.0669698	0.0603454	0.066921	1.0622	0.93163	1.21108	0.367195	0.104559	0.746426	0	0	0.999713	0.0780015	0.0386907	1.08112	1.00217	1.1663	FIXED	0.0437975	0.0853399
rs3755015	2	85764041	A	G	0.0833101	0.0474543	1.08688	0.990347	1.19282	0.0791591	0.0615398	0.0669783	1.06347	0.932638	1.21266	0.358199	0.0703392	0.790844	0	0	0.999758	0.0760342	0.0387208	1.079	1.00014	1.16408	FIXED	0.0495701	0.0941288
rs10179195	2	85762761	G	A	0.082322	0.0474287	1.08581	0.989418	1.19158	0.0826169	0.0617256	0.0669361	1.06367	0.932889	1.21279	0.356447	0.0630337	0.801764	0	0	0.999775	0.0754376	0.0386987	1.07836	0.999588	1.16333	FIXED	0.0512527	0.0966361
rs3770098	2	85805367	A	C	0.0488859	0.0477979	1.0501	0.956191	1.15323	0.30642	0.0893226	0.0674605	1.09343	0.958007	1.248	0.185479	0.239209	0.624778	0	0	0.999888	0.062401	0.0390006	1.06439	0.986058	1.14894	FIXED	0.109598	0.180729
rs6757263	2	85803542	C	T	0.0483491	0.0477786	1.04954	0.955714	1.15257	0.311567	0.0882471	0.0674379	1.09226	0.95702	1.24661	0.190681	0.233045	0.629275	0	0	0.999876	0.0616829	0.0389858	1.06363	0.985379	1.14808	FIXED	0.113606	0.185615
rs2166529	2	85742175	T	G	0.0626137	0.0475975	1.06462	0.969788	1.16871	0.188348	0.0583844	0.0674562	1.06012	0.92883	1.20997	0.386756	0.00262432	0.959144	0	0	0.999996	0.0612079	0.0388907	1.06312	0.985094	1.14733	FIXED	0.115523	0.181584
rs7591175	2	85738374	T	G	0.0630289	0.0477017	1.06506	0.969993	1.16944	0.186397	0.0585153	0.0676044	1.06026	0.928682	1.21048	0.386734	0.00297592	0.956495	0	0	0.999996	0.0615286	0.0389759	1.06346	0.985246	1.14789	FIXED	0.114421	0.180224
rs11634042	15	79105350	C	T	-0.00296618	0.0498887	0.997038	0.904161	1.09946	0.952589	0.043147	0.0694274	1.04409	0.911257	1.19629	0.534291	0.290931	0.589625	0	0	0.999963	-0.0127363	0.0405138	0.987344	0.911974	1.06894	FIXED	0.75324	0.807347
rs3825807	15	79089111	A	G	-0.00692374	0.0482069	0.9931	0.903563	1.09151	0.885796	0.045916	0.0672376	1.04699	0.917714	1.19447	0.494675	0.407906	0.523034	0	0	1	-0.0110161	0.0391779	0.989044	0.91594	1.06798	FIXED	0.778571	0.831978
rs7177699	15	79089734	T	C	-0.00701162	0.0482242	0.993013	0.903453	1.09145	0.884398	0.0458408	0.0672582	1.04691	0.917608	1.19443	0.495514	0.407838	0.523069	0	0	1	-0.0109338	0.0391912	0.989126	0.915991	1.0681	FIXED	0.780257	0.833439
rs12903203	15	79084933	T	C	-0.00667631	0.048173	0.993346	0.903847	1.09171	0.889774	0.0460857	0.0671949	1.04716	0.917946	1.19457	0.492807	0.407243	0.523372	0	0	1	-0.0112355	0.0391512	0.988827	0.915787	1.06769	FIXED	0.77413	0.828118
rs2277545	15	79083591	T	C	-0.00615336	0.0481362	0.993866	0.904385	1.0922	0.898282	0.0459636	0.0671628	1.04704	0.917892	1.19435	0.493747	0.397804	0.528226	0	0	1	-0.0115328	0.0391251	0.988533	0.915561	1.06732	FIXED	0.768172	0.822683

## Sheet: ST 5
Locus	Lead Variant	Chr	TAD Start	TAD End	ENSGID	Gene	Description	Biotype	Start	End	Strand	EntrezGene	Swissprot
2p11.2	rs1561198	2	85586489	85826489	ENSG00000271014	RP11-717A5.1	NA	processed_pseudogene	85587921	85588048	-1	NA	NA
2p11.2	rs1561198	2	85586489	85826489	ENSG00000202382	Y_RNA	Y RNA [Source:RFAM;Acc:RF00019]	misc_RNA	85594708	85594809	1	NA	NA
2p11.2	rs1561198	2	85586489	85826489	ENSG00000273196	RP11-717A5.2	NA	antisense	85614197	85614269	-1	NA	NA
2p11.2	rs1561198	2	85586489	85826489	ENSG00000042493	CAPG	capping protein (actin filament), gelsolin-like [Source:HGNC Symbol;Acc:HGNC:1474]	protein_coding	85621871	85645555	-1	822	P40121
2p11.2	rs1561198	2	85586489	85826489	ENSG00000152292	SH2D6	SH2 domain containing 6 [Source:HGNC Symbol;Acc:HGNC:30439]	protein_coding	85645844	85664152	1	284948	Q7Z4S9
2p11.2	rs1561198	2	85586489	85826489	ENSG00000207207	Y_RNA	Y RNA [Source:RFAM;Acc:RF00019]	misc_RNA	85661630	85661742	1	NA	NA
2p11.2	rs1561198	2	85586489	85826489	ENSG00000244399	RN7SL251P	RNA, 7SL, cytoplasmic 251, pseudogene [Source:HGNC Symbol;Acc:HGNC:46267]	misc_RNA	85669618	85669912	1	NA	NA
2p11.2	rs1561198	2	85586489	85826489	ENSG00000199936	Y_RNA	Y RNA [Source:RFAM;Acc:RF00019]	misc_RNA	85687267	85687375	-1	NA	NA
2p11.2	rs1561198	2	85586489	85826489	ENSG00000229648	RPSAP22	ribosomal protein SA pseudogene 22 [Source:HGNC Symbol;Acc:HGNC:36435]	processed_pseudogene	85718053	85718903	-1	NA	NA
2p11.2	rs1561198	2	85586489	85826489	ENSG00000168906	MAT2A	methionine adenosyltransferase II, alpha [Source:HGNC Symbol;Acc:HGNC:6904]	protein_coding	85766288	85772403	1	4144	P31153
2p11.2	rs1561198	2	85586489	85826489	ENSG00000115486	GGCX	gamma-glutamyl carboxylase [Source:HGNC Symbol;Acc:HGNC:4247]	protein_coding	85771846	85788670	-1	2677	P38435
2p11.2	rs1561198	2	85586489	85826489	ENSG00000118640	VAMP8	vesicle associated membrane protein 8 [Source:HGNC Symbol;Acc:HGNC:12647]	protein_coding	85788685	85809154	1	8673	Q9BV40
2p11.2	rs1561198	2	85586489	85826489	ENSG00000168899	VAMP5	vesicle associated membrane protein 5 [Source:HGNC Symbol;Acc:HGNC:12646]	protein_coding	85811531	85820535	1	10791	O95183
2p11.2	rs1561198	2	85586489	85826489	ENSG00000168894	RNF181	ring finger protein 181 [Source:HGNC Symbol;Acc:HGNC:28037]	protein_coding	85822848	85824736	1	51255	Q9P0P0

## Sheet: ST 6
Locus	Lead Variant	Proxy	r2	Type	Co-localization	Distance	Gene	Tissue	Beta	P-value	is_sign	is_best	n_qtls	n_best	n_sign	n_occ	GWAS Catalog Hits	Source	PMID
2p11.2	rs1561198	rs1078004	0.91	eQTL	cis	2.1	GGCX	Whole blood	0.46	3.7e-33	TRUE	TRUE	211	2	35	35	rs1561198, GGCX	GTEx v7	PMID:23715323
2p11.2	rs1561198	rs7605975	0.91	eQTL	cis	0	GGCX	Whole blood	0.46	3.8e-33	TRUE	FALSE	211	1	35	35	rs1561198, GGCX	GTEx v7	PMID:23715323
2p11.2	rs1561198	rs6547621	0.92	eQTL	cis	0	GGCX	Whole blood	0.46	3.8e-33	TRUE	FALSE	211	1	35	35	rs1561198, GGCX	GTEx v7	PMID:23715323
2p11.2	rs1561198	rs6738645	0.92	eQTL	cis	0	GGCX	Whole blood	0.46	3.8e-33	TRUE	FALSE	211	1	35	35	rs1561198, GGCX	GTEx v7	PMID:23715323
2p11.2	rs1561198	rs565245309	0.92	eQTL	cis	0	GGCX	Whole blood	0.45	9.4e-33	TRUE	FALSE	211	0	33	33	rs1561198, GGCX	GTEx v7	PMID:23715323
2p11.2	rs1561198	rs7568458	0.91	eQTL	cis	0	GGCX	Whole blood	0.45	3.1e-32	TRUE	FALSE	211	5	35	35	rs1561198, rs7568458, GGCX	GTEx v7	PMID:23715323
2p11.2	rs1561198	rs6714157	0.9	eQTL	cis	8.6	GGCX	Whole blood	0.45	5e-32	TRUE	FALSE	211	0	34	34	rs1561198, GGCX	GTEx v7	PMID:23715323
2p11.2	rs1561198	rs7568458	0.91	eQTL	cis	0	GGCX	Nerve - Tibial	0.39	7e-32	TRUE	TRUE	204	5	35	35	rs1561198, rs7568458, GGCX	GTEx v7	PMID:23715323
2p11.2	rs1561198	rs3755014	0.9	eQTL	cis	7.8	GGCX	Whole blood	0.44	8.2e-32	TRUE	FALSE	211	1	34	34	rs1561198, GGCX	GTEx v7	PMID:23715323
2p11.2	rs1561198	rs3755015	0.9	eQTL	cis	7.8	GGCX	Whole blood	0.44	8.2e-32	TRUE	FALSE	211	1	34	34	rs1561198, GGCX	GTEx v7	PMID:23715323
2p11.2	rs1561198	rs5832649	0.91	eQTL	cis	0	GGCX	Whole blood	0.45	8.5e-32	TRUE	FALSE	211	1	35	35	rs1561198, GGCX	GTEx v7	PMID:23715323
2p11.2	rs1561198	rs7605975	0.91	eQTL	cis	0	GGCX	Nerve - Tibial	0.39	2e-31	TRUE	FALSE	204	1	35	35	rs1561198, GGCX	GTEx v7	PMID:23715323
2p11.2	rs1561198	rs6547621	0.92	eQTL	cis	0	GGCX	Nerve - Tibial	0.39	2e-31	TRUE	FALSE	204	1	35	35	rs1561198, GGCX	GTEx v7	PMID:23715323
2p11.2	rs1561198	rs6738645	0.92	eQTL	cis	0	GGCX	Nerve - Tibial	0.39	2e-31	TRUE	FALSE	204	1	35	35	rs1561198, GGCX	GTEx v7	PMID:23715323
2p11.2	rs1561198	rs1078004	0.91	eQTL	cis	2.1	GGCX	Nerve - Tibial	0.38	5.1e-31	TRUE	FALSE	204	2	35	35	rs1561198, GGCX	GTEx v7	PMID:23715323
2p11.2	rs1561198	rs6731005	0.9	eQTL	cis	11.5	GGCX	Whole blood	0.44	8.3e-31	TRUE	FALSE	211	1	34	34	rs1561198, GGCX	GTEx v7	PMID:23715323
2p11.2	rs1561198	rs565245309	0.92	eQTL	cis	0	GGCX	Nerve - Tibial	0.38	9.4e-31	TRUE	FALSE	204	0	33	33	rs1561198, GGCX	GTEx v7	PMID:23715323
2p11.2	rs1561198	rs10176176	0.81	eQTL	cis	9.8	GGCX	Nerve - Tibial	0.38	6.4e-30	TRUE	FALSE	204	4	33	33	rs1561198, rs10176176, GGCX	GTEx v7	PMID:23715323
2p11.2	rs1561198	rs10176176	0.81	eQTL	cis	9.8	GGCX	Whole blood	0.43	8.7e-30	TRUE	FALSE	211	4	33	33	rs1561198, rs10176176, GGCX	GTEx v7	PMID:23715323
2p11.2	rs1561198	rs3755014	0.9	eQTL	cis	7.8	GGCX	Nerve - Tibial	0.38	1.2e-29	TRUE	FALSE	204	1	34	34	rs1561198, GGCX	GTEx v7	PMID:23715323
2p11.2	rs1561198	rs3755015	0.9	eQTL	cis	7.8	GGCX	Nerve - Tibial	0.38	1.2e-29	TRUE	FALSE	204	1	34	34	rs1561198, GGCX	GTEx v7	PMID:23715323
2p11.2	rs1561198	rs6714157	0.9	eQTL	cis	8.6	GGCX	Nerve - Tibial	0.38	1.3e-29	TRUE	FALSE	204	0	34	34	rs1561198, GGCX	GTEx v7	PMID:23715323
2p11.2	rs1561198	rs5832649	0.91	eQTL	cis	0	GGCX	Nerve - Tibial	0.38	1.5e-29	TRUE	FALSE	204	1	35	35	rs1561198, GGCX	GTEx v7	PMID:23715323
2p11.2	rs1561198	rs12473819	0.91	eQTL	cis	0	GGCX	Whole blood	0.43	3e-29	TRUE	FALSE	211	0	33	33	rs1561198, GGCX	GTEx v7	PMID:23715323
2p11.2	rs1561198	rs55971080	0.98	eQTL	cis	24.1	GGCX	Whole blood	0.43	7.1e-29	TRUE	FALSE	211	3	35	35	rs1561198, GGCX	GTEx v7	PMID:23715323
2p11.2	rs1561198	rs2028900	0.85	eQTL	cis	4.1	GGCX	Whole blood	0.42	7.4e-29	TRUE	FALSE	211	0	32	35	rs1561198, GGCX	GTEx v7	PMID:23715323
2p11.2	rs1561198	-	-	eQTL	cis	21.3	GGCX	Whole blood	0.43	8e-29	TRUE	FALSE	211	2	35	37	rs1561198, GGCX	GTEx v7	PMID:23715323
2p11.2	rs1561198	rs6757263	0.8	eQTL	cis	14.9	GGCX	Whole blood	0.45	1.2e-28	TRUE	FALSE	211	1	37	39	rs1561198, GGCX	GTEx v7	PMID:23715323
2p11.2	rs1561198	rs6705971	0.9	eQTL	cis	10.4	GGCX	Whole blood	0.42	1.4e-28	TRUE	FALSE	211	2	33	35	rs1561198, GGCX	GTEx v7	PMID:23715323
2p11.2	rs1561198	rs10175792	0.9	eQTL	cis	10.2	GGCX	Whole blood	0.42	1.4e-28	TRUE	FALSE	211	2	33	33	rs1561198, GGCX	GTEx v7	PMID:23715323
2p11.2	rs1561198	rs10179195	0.9	eQTL	cis	9.1	GGCX	Whole blood	0.42	1.4e-28	TRUE	FALSE	211	2	33	33	rs1561198, GGCX	GTEx v7	PMID:23715323
2p11.2	rs1561198	rs6743030	0.9	eQTL	cis	8.3	GGCX	Whole blood	0.42	1.4e-28	TRUE	FALSE	211	2	33	33	rs1561198, rs6743030, GGCX	GTEx v7	PMID:23715323
2p11.2	rs1561198	rs6731005	0.9	eQTL	cis	11.5	GGCX	Nerve - Tibial	0.37	2.1e-28	TRUE	FALSE	204	1	34	34	rs1561198, GGCX	GTEx v7	PMID:23715323
2p11.2	rs1561198	rs6547624	0.81	eQTL	cis	13.5	GGCX	Whole blood	0.45	2.5e-28	TRUE	FALSE	211	3	37	37	rs1561198, GGCX	GTEx v7	PMID:23715323
2p11.2	rs1561198	rs55971080	0.98	eQTL	cis	24.1	GGCX	Nerve - Tibial	0.38	2.8e-28	TRUE	FALSE	204	3	35	35	rs1561198, GGCX	GTEx v7	PMID:23715323
2p11.2	rs1561198	rs11891260	0.97	eQTL	cis	7.4	GGCX	Whole blood	0.43	5.1e-28	TRUE	FALSE	211	1	33	33	rs1561198, GGCX	GTEx v7	PMID:23715323
2p11.2	rs1561198	rs3770098	0.83	eQTL	cis	16.7	GGCX	Whole blood	0.44	5.2e-28	TRUE	FALSE	211	2	37	37	rs1561198, GGCX	GTEx v7	PMID:23715323
2p11.2	rs1561198	rs3731827	0.83	eQTL	cis	17.4	GGCX	Whole blood	0.44	5.2e-28	TRUE	FALSE	211	1	36	36	rs1561198, rs3731827, GGCX	GTEx v7	PMID:23715323
2p11.2	rs1561198	rs1562323	0.83	eQTL	cis	21	GGCX	Whole blood	0.44	5.2e-28	TRUE	FALSE	211	1	36	36	rs1561198, GGCX	GTEx v7	PMID:23715323
2p11.2	rs1561198	-	-	eQTL	cis	21.3	GGCX	Nerve - Tibial	0.37	7.3e-28	TRUE	FALSE	204	2	35	37	rs1561198, GGCX	GTEx v7	PMID:23715323
2p11.2	rs1561198	rs3731827	0.83	eQTL	cis	17.4	GGCX	Brain - Cerebellum	0.92	9.3e-28	TRUE	FALSE	180	1	36	36	rs1561198, rs3731827, GGCX	GTEx v7	PMID:23715323
2p11.2	rs1561198	rs1562323	0.83	eQTL	cis	21	GGCX	Brain - Cerebellum	0.92	9.3e-28	TRUE	FALSE	180	1	36	36	rs1561198, GGCX	GTEx v7	PMID:23715323
2p11.2	rs1561198	rs3770098	0.83	eQTL	cis	16.7	GGCX	Brain - Cerebellum	0.92	1e-27	TRUE	FALSE	180	2	37	37	rs1561198, GGCX	GTEx v7	PMID:23715323
2p11.2	rs1561198	rs3755014	0.9	eQTL	cis	7.8	GGCX	Brain - Cerebellum	0.9	1.1e-27	TRUE	FALSE	180	1	34	34	rs1561198, GGCX	GTEx v7	PMID:23715323
2p11.2	rs1561198	rs3755015	0.9	eQTL	cis	7.8	GGCX	Brain - Cerebellum	0.9	1.1e-27	TRUE	FALSE	180	1	34	34	rs1561198, GGCX	GTEx v7	PMID:23715323
2p11.2	rs1561198	rs565245309	0.92	eQTL	cis	0	GGCX	Brain - Cerebellum	0.9	1.1e-27	TRUE	FALSE	180	0	33	33	rs1561198, GGCX	GTEx v7	PMID:23715323
2p11.2	rs1561198	rs6714157	0.9	eQTL	cis	8.6	GGCX	Brain - Cerebellum	0.9	1.2e-27	TRUE	FALSE	180	0	34	34	rs1561198, GGCX	GTEx v7	PMID:23715323
2p11.2	rs1561198	rs6757263	0.8	eQTL	cis	14.9	GGCX	Brain - Cerebellum	0.92	1.2e-27	TRUE	FALSE	180	1	37	39	rs1561198, GGCX	GTEx v7	PMID:23715323
2p11.2	rs1561198	rs6731005	0.9	eQTL	cis	11.5	GGCX	Brain - Cerebellum	0.92	1.3e-27	TRUE	FALSE	180	1	34	34	rs1561198, GGCX	GTEx v7	PMID:23715323
2p11.2	rs1561198	rs12473819	0.91	eQTL	cis	0	GGCX	Brain - Cerebellum	0.92	1.3e-27	TRUE	FALSE	180	0	33	33	rs1561198, GGCX	GTEx v7	PMID:23715323
2p11.2	rs1561198	rs6547624	0.81	eQTL	cis	13.5	GGCX	Brain - Cerebellum	0.92	1.8e-27	TRUE	FALSE	180	3	37	37	rs1561198, GGCX	GTEx v7	PMID:23715323
2p11.2	rs1561198	rs7568458	0.91	eQTL	cis	0	GGCX	Brain - Cerebellum	0.9	2.1e-27	TRUE	FALSE	180	5	35	35	rs1561198, rs7568458, GGCX	GTEx v7	PMID:23715323
2p11.2	rs1561198	rs11891260	0.97	eQTL	cis	7.4	GGCX	Nerve - Tibial	0.38	2.2e-27	TRUE	FALSE	204	1	33	33	rs1561198, GGCX	GTEx v7	PMID:23715323
2p11.2	rs1561198	rs55971080	0.98	eQTL	cis	24.1	GGCX	Brain - Cerebellum	0.91	2.5e-27	TRUE	FALSE	180	3	35	35	rs1561198, GGCX	GTEx v7	PMID:23715323
2p11.2	rs1561198	rs1972297	0.83	eQTL	cis	19.9	GGCX	Brain - Cerebellum	0.91	2.7e-27	TRUE	FALSE	180	1	34	34	rs1561198, GGCX	GTEx v7	PMID:23715323
2p11.2	rs1561198	rs1058588	0.83	eQTL	cis	20.2	GGCX	Brain - Cerebellum	0.91	2.7e-27	TRUE	FALSE	180	1	35	37	rs1561198, GGCX	GTEx v7	PMID:23715323
2p11.2	rs1561198	rs2366639	0.83	eQTL	cis	21.3	GGCX	Brain - Cerebellum	0.91	2.7e-27	TRUE	FALSE	180	1	34	34	rs1561198, GGCX	GTEx v7	PMID:23715323
2p11.2	rs1561198	rs12473819	0.91	eQTL	cis	0	GGCX	Nerve - Tibial	0.37	3.6e-27	TRUE	FALSE	204	0	33	33	rs1561198, GGCX	GTEx v7	PMID:23715323
2p11.2	rs1561198	rs10176176	0.81	eQTL	cis	9.8	GGCX	Brain - Cerebellum	0.87	4.3e-27	TRUE	FALSE	180	4	33	33	rs1561198, rs10176176, GGCX	GTEx v7	PMID:23715323
2p11.2	rs1561198	rs2028900	0.85	eQTL	cis	4.1	GGCX	Nerve - Tibial	0.36	4.8e-27	TRUE	FALSE	204	0	32	35	rs1561198, GGCX	GTEx v7	PMID:23715323
2p11.2	rs1561198	rs1009	0.83	eQTL	cis	20.1	GGCX	Brain - Cerebellum	0.92	4.8e-27	TRUE	FALSE	180	1	35	37	rs1561198, GGCX	GTEx v7	PMID:23715323
2p11.2	rs1561198	rs1010	0.83	eQTL	cis	20.3	GGCX	Brain - Cerebellum	0.92	4.8e-27	TRUE	FALSE	180	0	35	37	rs1561198, GGCX	GTEx v7	PMID:23715323
2p11.2	rs1561198	rs7605975	0.91	eQTL	cis	0	GGCX	Brain - Cerebellum	0.89	5.8e-27	TRUE	FALSE	180	1	35	35	rs1561198, GGCX	GTEx v7	PMID:23715323
2p11.2	rs1561198	rs6547621	0.92	eQTL	cis	0	GGCX	Brain - Cerebellum	0.89	5.8e-27	TRUE	FALSE	180	1	35	35	rs1561198, GGCX	GTEx v7	PMID:23715323
2p11.2	rs1561198	rs6738645	0.92	eQTL	cis	0	GGCX	Brain - Cerebellum	0.89	5.8e-27	TRUE	FALSE	180	1	35	35	rs1561198, GGCX	GTEx v7	PMID:23715323
2p11.2	rs1561198	rs6705971	0.9	eQTL	cis	10.4	GGCX	Nerve - Tibial	0.36	6.6e-27	TRUE	FALSE	204	2	33	35	rs1561198, GGCX	GTEx v7	PMID:23715323
2p11.2	rs1561198	rs10175792	0.9	eQTL	cis	10.2	GGCX	Nerve - Tibial	0.36	6.6e-27	TRUE	FALSE	204	2	33	33	rs1561198, GGCX	GTEx v7	PMID:23715323
2p11.2	rs1561198	rs10179195	0.9	eQTL	cis	9.1	GGCX	Nerve - Tibial	0.36	6.6e-27	TRUE	FALSE	204	2	33	33	rs1561198, GGCX	GTEx v7	PMID:23715323
2p11.2	rs1561198	rs6743030	0.9	eQTL	cis	8.3	GGCX	Nerve - Tibial	0.36	6.6e-27	TRUE	FALSE	204	2	33	33	rs1561198, rs6743030, GGCX	GTEx v7	PMID:23715323
2p11.2	rs1561198	rs1078004	0.91	eQTL	cis	2.1	GGCX	Brain - Cerebellum	0.89	6.6e-27	TRUE	FALSE	180	2	35	35	rs1561198, GGCX	GTEx v7	PMID:23715323
2p11.2	rs1561198	rs6705971	0.9	eQTL	cis	10.4	GGCX	Brain - Cerebellum	0.89	6.9e-27	TRUE	FALSE	180	2	33	35	rs1561198, GGCX	GTEx v7	PMID:23715323
2p11.2	rs1561198	rs10175792	0.9	eQTL	cis	10.2	GGCX	Brain - Cerebellum	0.89	6.9e-27	TRUE	FALSE	180	2	33	33	rs1561198, GGCX	GTEx v7	PMID:23715323
2p11.2	rs1561198	rs10179195	0.9	eQTL	cis	9.1	GGCX	Brain - Cerebellum	0.89	6.9e-27	TRUE	FALSE	180	2	33	33	rs1561198, GGCX	GTEx v7	PMID:23715323
2p11.2	rs1561198	rs6743030	0.9	eQTL	cis	8.3	GGCX	Brain - Cerebellum	0.89	6.9e-27	TRUE	FALSE	180	2	33	33	rs1561198, rs6743030, GGCX	GTEx v7	PMID:23715323
2p11.2	rs1561198	rs5832649	0.91	eQTL	cis	0	GGCX	Brain - Cerebellum	0.89	1.4e-26	TRUE	FALSE	180	1	35	35	rs1561198, GGCX	GTEx v7	PMID:23715323
2p11.2	rs1561198	-	-	eQTL	cis	21.3	GGCX	Brain - Cerebellum	0.9	2.1e-26	TRUE	FALSE	180	2	35	37	rs1561198, GGCX	GTEx v7	PMID:23715323
2p11.2	rs1561198	rs11891260	0.97	eQTL	cis	7.4	GGCX	Brain - Cerebellum	0.91	2.7e-26	TRUE	FALSE	180	1	33	33	rs1561198, GGCX	GTEx v7	PMID:23715323
2p11.2	rs1561198	rs2028900	0.85	eQTL	cis	4.1	GGCX	Brain - Cerebellum	0.87	3e-26	TRUE	FALSE	180	0	32	35	rs1561198, GGCX	GTEx v7	PMID:23715323
2p11.2	rs1561198	rs1009	0.83	eQTL	cis	20.1	GGCX	Whole blood	0.42	3.9e-26	TRUE	FALSE	211	1	35	37	rs1561198, GGCX	GTEx v7	PMID:23715323
2p11.2	rs1561198	rs1058588	0.83	eQTL	cis	20.2	GGCX	Whole blood	0.42	9.6e-26	TRUE	FALSE	211	1	35	37	rs1561198, GGCX	GTEx v7	PMID:23715323
2p11.2	rs1561198	rs2366639	0.83	eQTL	cis	21.3	GGCX	Whole blood	0.42	9.6e-26	TRUE	FALSE	211	1	34	34	rs1561198, GGCX	GTEx v7	PMID:23715323
2p11.2	rs1561198	rs1972297	0.83	eQTL	cis	19.9	GGCX	Whole blood	0.41	1.2e-25	TRUE	FALSE	211	1	34	34	rs1561198, GGCX	GTEx v7	PMID:23715323
2p11.2	rs1561198	rs1010	0.83	eQTL	cis	20.3	GGCX	Whole blood	0.42	2e-25	TRUE	FALSE	211	0	35	37	rs1561198, GGCX	GTEx v7	PMID:23715323
2p11.2	rs1561198	rs1446668	0.9	eQTL	cis	6.9	GGCX	Whole blood	0.41	3.9e-25	TRUE	FALSE	211	2	32	32	rs1561198, GGCX	GTEx v7	PMID:23715323
2p11.2	rs1561198	rs6738009	0.82	eQTL	cis	34.3	GGCX	Brain - Cerebellum	0.96	4.1e-25	TRUE	FALSE	180	0	26	26	rs1561198, GGCX	GTEx v7	PMID:23715323
2p11.2	rs1561198	rs5832649	0.91	eQTL	cis	0	GGCX	Artery - Tibial	0.34	6.2e-25	TRUE	FALSE	210	1	35	35	rs1561198, GGCX	GTEx v7	PMID:23715323
2p11.2	rs1561198	rs1446668	0.9	eQTL	cis	6.9	GGCX	Brain - Cerebellum	0.89	7.8e-25	TRUE	FALSE	180	2	32	32	rs1561198, GGCX	GTEx v7	PMID:23715323
2p11.2	rs1561198	rs7591175	0.82	eQTL	cis	33.5	GGCX	Nerve - Tibial	0.34	9.2e-25	TRUE	FALSE	204	0	26	26	rs1561198, GGCX	GTEx v7	PMID:23715323
2p11.2	rs1561198	rs2166529	0.83	eQTL	cis	29.7	GGCX	Nerve - Tibial	0.34	9.2e-25	TRUE	FALSE	204	0	27	29	rs1561198, rs2166529, GGCX	GTEx v7	PMID:23715323
2p11.2	rs1561198	rs7605975	0.91	eQTL	cis	0	GGCX	Artery - Tibial	0.34	1.5e-24	TRUE	FALSE	210	1	35	35	rs1561198, GGCX	GTEx v7	PMID:23715323
2p11.2	rs1561198	rs6547621	0.92	eQTL	cis	0	GGCX	Artery - Tibial	0.34	1.5e-24	TRUE	FALSE	210	1	35	35	rs1561198, GGCX	GTEx v7	PMID:23715323
2p11.2	rs1561198	rs6738645	0.92	eQTL	cis	0	GGCX	Artery - Tibial	0.34	1.5e-24	TRUE	FALSE	210	1	35	35	rs1561198, GGCX	GTEx v7	PMID:23715323
2p11.2	rs1561198	rs3770098	0.83	eQTL	cis	16.7	GGCX	Nerve - Tibial	0.36	1.6e-24	TRUE	FALSE	204	2	37	37	rs1561198, GGCX	GTEx v7	PMID:23715323
2p11.2	rs1561198	rs3731827	0.83	eQTL	cis	17.4	GGCX	Nerve - Tibial	0.36	1.6e-24	TRUE	FALSE	204	1	36	36	rs1561198, rs3731827, GGCX	GTEx v7	PMID:23715323
2p11.2	rs1561198	rs1562323	0.83	eQTL	cis	21	GGCX	Nerve - Tibial	0.36	1.6e-24	TRUE	FALSE	204	1	36	36	rs1561198, GGCX	GTEx v7	PMID:23715323
2p11.2	rs1561198	rs7568458	0.91	eQTL	cis	0	GGCX	Artery - Tibial	0.34	1.7e-24	TRUE	FALSE	210	5	35	35	rs1561198, rs7568458, GGCX	GTEx v7	PMID:23715323
2p11.2	rs1561198	rs1078004	0.91	eQTL	cis	2.1	GGCX	Artery - Tibial	0.34	2.1e-24	TRUE	FALSE	210	2	35	35	rs1561198, GGCX	GTEx v7	PMID:23715323
2p11.2	rs1561198	rs6738009	0.82	eQTL	cis	34.3	GGCX	Nerve - Tibial	0.36	2.4e-24	TRUE	FALSE	204	0	26	26	rs1561198, GGCX	GTEx v7	PMID:23715323
2p11.2	rs1561198	rs6547624	0.81	eQTL	cis	13.5	GGCX	Nerve - Tibial	0.36	3.5e-24	TRUE	FALSE	204	3	37	37	rs1561198, GGCX	GTEx v7	PMID:23715323
2p11.2	rs1561198	rs7591175	0.82	eQTL	cis	33.5	GGCX	Whole blood	0.39	3.7e-24	TRUE	FALSE	211	0	26	26	rs1561198, GGCX	GTEx v7	PMID:23715323
2p11.2	rs1561198	rs2166529	0.83	eQTL	cis	29.7	GGCX	Whole blood	0.39	3.9e-24	TRUE	FALSE	211	0	27	29	rs1561198, rs2166529, GGCX	GTEx v7	PMID:23715323
2p11.2	rs1561198	rs6757263	0.8	eQTL	cis	14.9	GGCX	Nerve - Tibial	0.36	4.2e-24	TRUE	FALSE	204	1	37	39	rs1561198, GGCX	GTEx v7	PMID:23715323
2p11.2	rs1561198	rs6738009	0.82	eQTL	cis	34.3	GGCX	Whole blood	0.41	9.4e-24	TRUE	FALSE	211	0	26	26	rs1561198, GGCX	GTEx v7	PMID:23715323
2p11.2	rs1561198	rs10176176	0.81	eQTL	cis	9.8	GGCX	Artery - Tibial	0.33	1.1e-23	TRUE	FALSE	210	4	33	33	rs1561198, rs10176176, GGCX	GTEx v7	PMID:23715323
2p11.2	rs1561198	rs6757263	0.8	eQTL	cis	14.9	GGCX	Artery - Tibial	0.35	1.2e-23	TRUE	FALSE	210	1	37	39	rs1561198, GGCX	GTEx v7	PMID:23715323
2p11.2	rs1561198	rs565245309	0.92	eQTL	cis	0	GGCX	Artery - Tibial	0.33	1.3e-23	TRUE	FALSE	210	0	33	33	rs1561198, GGCX	GTEx v7	PMID:23715323
2p11.2	rs1561198	rs3731827	0.83	eQTL	cis	17.4	GGCX	Artery - Tibial	0.35	1.5e-23	TRUE	FALSE	210	1	36	36	rs1561198, rs3731827, GGCX	GTEx v7	PMID:23715323
2p11.2	rs1561198	rs1562323	0.83	eQTL	cis	21	GGCX	Artery - Tibial	0.35	1.5e-23	TRUE	FALSE	210	1	36	36	rs1561198, GGCX	GTEx v7	PMID:23715323
2p11.2	rs1561198	rs6547624	0.81	eQTL	cis	13.5	GGCX	Artery - Tibial	0.35	1.6e-23	TRUE	FALSE	210	3	37	37	rs1561198, GGCX	GTEx v7	PMID:23715323
2p11.2	rs1561198	rs3770098	0.83	eQTL	cis	16.7	GGCX	Artery - Tibial	0.35	1.6e-23	TRUE	FALSE	210	2	37	37	rs1561198, GGCX	GTEx v7	PMID:23715323
2p11.2	rs1561198	rs1446668	0.9	eQTL	cis	6.9	GGCX	Nerve - Tibial	0.35	2.4e-23	TRUE	FALSE	204	2	32	32	rs1561198, GGCX	GTEx v7	PMID:23715323
2p11.2	rs1561198	rs3755014	0.9	eQTL	cis	7.8	GGCX	Artery - Tibial	0.33	3.4e-23	TRUE	FALSE	210	1	34	34	rs1561198, GGCX	GTEx v7	PMID:23715323
2p11.2	rs1561198	rs3755015	0.9	eQTL	cis	7.8	GGCX	Artery - Tibial	0.33	3.4e-23	TRUE	FALSE	210	1	34	34	rs1561198, GGCX	GTEx v7	PMID:23715323
2p11.2	rs1561198	rs6714157	0.9	eQTL	cis	8.6	GGCX	Artery - Tibial	0.33	4e-23	TRUE	FALSE	210	0	34	34	rs1561198, GGCX	GTEx v7	PMID:23715323
2p11.2	rs1561198	rs6731005	0.9	eQTL	cis	11.5	GGCX	Artery - Tibial	0.33	6.7e-23	TRUE	FALSE	210	1	34	34	rs1561198, GGCX	GTEx v7	PMID:23715323
2p11.2	rs1561198	rs1058588	0.83	eQTL	cis	20.2	GGCX	Nerve - Tibial	0.34	8.2e-23	TRUE	FALSE	204	1	35	37	rs1561198, GGCX	GTEx v7	PMID:23715323
2p11.2	rs1561198	rs2366639	0.83	eQTL	cis	21.3	GGCX	Nerve - Tibial	0.34	8.2e-23	TRUE	FALSE	204	1	34	34	rs1561198, GGCX	GTEx v7	PMID:23715323
2p11.2	rs1561198	rs2166529	0.83	eQTL	cis	29.7	GGCX	Brain - Cerebellum	0.87	8.6e-23	TRUE	FALSE	180	0	27	29	rs1561198, rs2166529, GGCX	GTEx v7	PMID:23715323
2p11.2	rs1561198	rs1972297	0.83	eQTL	cis	19.9	GGCX	Nerve - Tibial	0.34	1.1e-22	TRUE	FALSE	204	1	34	34	rs1561198, GGCX	GTEx v7	PMID:23715323
2p11.2	rs1561198	rs1010	0.83	eQTL	cis	20.3	GGCX	Nerve - Tibial	0.34	1.3e-22	TRUE	FALSE	204	0	35	37	rs1561198, GGCX	GTEx v7	PMID:23715323
2p11.2	rs1561198	rs1009	0.83	eQTL	cis	20.1	GGCX	Nerve - Tibial	0.34	1.7e-22	TRUE	FALSE	204	1	35	37	rs1561198, GGCX	GTEx v7	PMID:23715323
2p11.2	rs1561198	rs1058588	0.83	eQTL	cis	20.2	GGCX	Artery - Tibial	0.33	1.7e-22	TRUE	FALSE	210	1	35	37	rs1561198, GGCX	GTEx v7	PMID:23715323
2p11.2	rs1561198	rs2366639	0.83	eQTL	cis	21.3	GGCX	Artery - Tibial	0.33	1.7e-22	TRUE	FALSE	210	1	34	34	rs1561198, GGCX	GTEx v7	PMID:23715323
2p11.2	rs1561198	rs1972297	0.83	eQTL	cis	19.9	GGCX	Artery - Tibial	0.33	2e-22	TRUE	FALSE	210	1	34	34	rs1561198, GGCX	GTEx v7	PMID:23715323
2p11.2	rs1561198	rs1010	0.83	eQTL	cis	20.3	GGCX	Artery - Tibial	0.33	5.3e-22	TRUE	FALSE	210	0	35	37	rs1561198, GGCX	GTEx v7	PMID:23715323
2p11.2	rs1561198	rs1009	0.83	eQTL	cis	20.1	GGCX	Artery - Tibial	0.33	5.4e-22	TRUE	FALSE	210	1	35	37	rs1561198, GGCX	GTEx v7	PMID:23715323
2p11.2	rs1561198	rs7591175	0.82	eQTL	cis	33.5	GGCX	Brain - Cerebellum	0.87	8.1e-22	TRUE	FALSE	180	0	26	26	rs1561198, GGCX	GTEx v7	PMID:23715323
2p11.2	rs1561198	rs11891260	0.97	eQTL	cis	7.4	GGCX	Artery - Tibial	0.33	1.1e-21	TRUE	FALSE	210	1	33	33	rs1561198, GGCX	GTEx v7	PMID:23715323
2p11.2	rs1561198	rs10176176	0.81	eQTL	cis	9.8	GGCX	Artery - Aorta	0.4	1.2e-21	TRUE	TRUE	178	4	33	33	rs1561198, rs10176176, GGCX	GTEx v7	PMID:23715323
2p11.2	rs1561198	rs3770098	0.83	eQTL	cis	16.7	GGCX	Testis	0.33	1.4e-21	TRUE	TRUE	176	2	37	37	rs1561198, GGCX	GTEx v7	PMID:23715323
2p11.2	rs1561198	rs3731827	0.83	eQTL	cis	17.4	GGCX	Testis	0.33	1.5e-21	TRUE	FALSE	176	1	36	36	rs1561198, rs3731827, GGCX	GTEx v7	PMID:23715323
2p11.2	rs1561198	rs1562323	0.83	eQTL	cis	21	GGCX	Testis	0.33	1.5e-21	TRUE	FALSE	176	1	36	36	rs1561198, GGCX	GTEx v7	PMID:23715323
2p11.2	rs1561198	rs6757263	0.8	eQTL	cis	14.9	GGCX	Testis	0.33	1.8e-21	TRUE	FALSE	176	1	37	39	rs1561198, GGCX	GTEx v7	PMID:23715323
2p11.2	rs1561198	rs1078004	0.91	eQTL	cis	2.1	GGCX	Testis	0.32	2.5e-21	TRUE	FALSE	176	2	35	35	rs1561198, GGCX	GTEx v7	PMID:23715323
2p11.2	rs1561198	rs12473819	0.91	eQTL	cis	0	GGCX	Artery - Tibial	0.32	2.7e-21	TRUE	FALSE	210	0	33	33	rs1561198, GGCX	GTEx v7	PMID:23715323
2p11.2	rs1561198	rs3770098	0.83	eQTL	cis	16.7	GGCX	Thyroid	0.38	3.2e-21	TRUE	TRUE	163	2	37	37	rs1561198, GGCX	GTEx v7	PMID:23715323
2p11.2	rs1561198	rs3731827	0.83	eQTL	cis	17.4	GGCX	Thyroid	0.38	3.2e-21	TRUE	TRUE	163	1	36	36	rs1561198, rs3731827, GGCX	GTEx v7	PMID:23715323
2p11.2	rs1561198	rs1562323	0.83	eQTL	cis	21	GGCX	Thyroid	0.38	3.2e-21	TRUE	TRUE	163	1	36	36	rs1561198, GGCX	GTEx v7	PMID:23715323
2p11.2	rs1561198	rs6547624	0.81	eQTL	cis	13.5	GGCX	Thyroid	0.38	3.6e-21	TRUE	FALSE	163	3	37	37	rs1561198, GGCX	GTEx v7	PMID:23715323
2p11.2	rs1561198	rs6705971	0.9	eQTL	cis	10.4	GGCX	Brain - Cerebellar hemisphere	0.62	4.2e-21	TRUE	TRUE	157	2	33	35	rs1561198, GGCX	GTEx v7	PMID:23715323
2p11.2	rs1561198	rs10175792	0.9	eQTL	cis	10.2	GGCX	Brain - Cerebellar hemisphere	0.62	4.2e-21	TRUE	TRUE	157	2	33	33	rs1561198, GGCX	GTEx v7	PMID:23715323
2p11.2	rs1561198	rs10179195	0.9	eQTL	cis	9.1	GGCX	Brain - Cerebellar hemisphere	0.62	4.2e-21	TRUE	TRUE	157	2	33	33	rs1561198, GGCX	GTEx v7	PMID:23715323
2p11.2	rs1561198	rs6743030	0.9	eQTL	cis	8.3	GGCX	Brain - Cerebellar hemisphere	0.62	4.2e-21	TRUE	TRUE	157	2	33	33	rs1561198, rs6743030, GGCX	GTEx v7	PMID:23715323
2p11.2	rs1561198	rs2028900	0.85	eQTL	cis	4.1	GGCX	Artery - Tibial	0.32	4.3e-21	TRUE	FALSE	210	0	32	35	rs1561198, GGCX	GTEx v7	PMID:23715323
2p11.2	rs1561198	rs1009	0.83	eQTL	cis	20.1	GGCX	Lung	0.42	4.3e-21	TRUE	TRUE	188	1	35	37	rs1561198, GGCX	GTEx v7	PMID:23715323
2p11.2	rs1561198	-	-	eQTL	cis	21.3	GGCX	Testis	0.32	5.2e-21	TRUE	FALSE	176	2	35	37	rs1561198, GGCX	GTEx v7	PMID:23715323
2p11.2	rs1561198	rs5832649	0.91	eQTL	cis	0	GGCX	Artery - Aorta	0.4	5.7e-21	TRUE	FALSE	178	1	35	35	rs1561198, GGCX	GTEx v7	PMID:23715323
2p11.2	rs1561198	rs6757263	0.8	eQTL	cis	14.9	GGCX	Thyroid	0.38	7.2e-21	TRUE	FALSE	163	1	37	39	rs1561198, GGCX	GTEx v7	PMID:23715323
2p11.2	rs1561198	rs1010	0.83	eQTL	cis	20.3	GGCX	Lung	0.42	7.5e-21	TRUE	FALSE	188	0	35	37	rs1561198, GGCX	GTEx v7	PMID:23715323
2p11.2	rs1561198	rs6731005	0.9	eQTL	cis	11.5	GGCX	Artery - Aorta	0.4	8.6e-21	TRUE	FALSE	178	1	34	34	rs1561198, GGCX	GTEx v7	PMID:23715323
2p11.2	rs1561198	rs3755014	0.9	eQTL	cis	7.8	GGCX	Artery - Aorta	0.4	8.6e-21	TRUE	FALSE	178	1	34	34	rs1561198, GGCX	GTEx v7	PMID:23715323
2p11.2	rs1561198	rs3755015	0.9	eQTL	cis	7.8	GGCX	Artery - Aorta	0.4	8.6e-21	TRUE	FALSE	178	1	34	34	rs1561198, GGCX	GTEx v7	PMID:23715323
2p11.2	rs1561198	rs6547624	0.81	eQTL	cis	13.5	GGCX	Testis	0.33	8.9e-21	TRUE	FALSE	176	3	37	37	rs1561198, GGCX	GTEx v7	PMID:23715323
2p11.2	rs1561198	rs6714157	0.9	eQTL	cis	8.6	GGCX	Artery - Aorta	0.4	9e-21	TRUE	FALSE	178	0	34	34	rs1561198, GGCX	GTEx v7	PMID:23715323
2p11.2	rs1561198	rs2028900	0.85	eQTL	cis	4.1	GGCX	Brain - Cerebellar hemisphere	0.61	9.3e-21	TRUE	FALSE	157	0	32	35	rs1561198, GGCX	GTEx v7	PMID:23715323
2p11.2	rs1561198	rs1972297	0.83	eQTL	cis	19.9	GGCX	Testis	0.31	1e-20	TRUE	FALSE	176	1	34	34	rs1561198, GGCX	GTEx v7	PMID:23715323
2p11.2	rs1561198	-	-	eQTL	cis	21.3	GGCX	Artery - Tibial	0.32	1.1e-20	TRUE	FALSE	210	2	35	37	rs1561198, GGCX	GTEx v7	PMID:23715323
2p11.2	rs1561198	rs565245309	0.92	eQTL	cis	0	GGCX	Artery - Aorta	0.39	1.1e-20	TRUE	FALSE	178	0	33	33	rs1561198, GGCX	GTEx v7	PMID:23715323
2p11.2	rs1561198	rs1058588	0.83	eQTL	cis	20.2	GGCX	Testis	0.31	1.2e-20	TRUE	FALSE	176	1	35	37	rs1561198, GGCX	GTEx v7	PMID:23715323
2p11.2	rs1561198	rs2366639	0.83	eQTL	cis	21.3	GGCX	Testis	0.31	1.2e-20	TRUE	FALSE	176	1	34	34	rs1561198, GGCX	GTEx v7	PMID:23715323
2p11.2	rs1561198	rs5832649	0.91	eQTL	cis	0	GGCX	Testis	0.32	1.6e-20	TRUE	FALSE	176	1	35	35	rs1561198, GGCX	GTEx v7	PMID:23715323
2p11.2	rs1561198	rs6731005	0.9	eQTL	cis	11.5	GGCX	Brain - Cerebellar hemisphere	0.62	1.9e-20	TRUE	FALSE	157	1	34	34	rs1561198, GGCX	GTEx v7	PMID:23715323
2p11.2	rs1561198	rs7568458	0.91	eQTL	cis	0	GGCX	Brain - Cerebellar hemisphere	0.61	1.9e-20	TRUE	FALSE	157	5	35	35	rs1561198, rs7568458, GGCX	GTEx v7	PMID:23715323
2p11.2	rs1561198	rs7605975	0.91	eQTL	cis	0	GGCX	Testis	0.31	2.1e-20	TRUE	FALSE	176	1	35	35	rs1561198, GGCX	GTEx v7	PMID:23715323
2p11.2	rs1561198	rs6547621	0.92	eQTL	cis	0	GGCX	Testis	0.31	2.1e-20	TRUE	FALSE	176	1	35	35	rs1561198, GGCX	GTEx v7	PMID:23715323
2p11.2	rs1561198	rs6738645	0.92	eQTL	cis	0	GGCX	Testis	0.31	2.1e-20	TRUE	FALSE	176	1	35	35	rs1561198, GGCX	GTEx v7	PMID:23715323
2p11.2	rs1561198	rs6547624	0.81	eQTL	cis	13.5	GGCX	Lung	0.42	2.1e-20	TRUE	FALSE	188	3	37	37	rs1561198, GGCX	GTEx v7	PMID:23715323
2p11.2	rs1561198	rs1078004	0.91	eQTL	cis	2.1	GGCX	Artery - Aorta	0.39	2.2e-20	TRUE	FALSE	178	2	35	35	rs1561198, GGCX	GTEx v7	PMID:23715323
2p11.2	rs1561198	rs7605975	0.91	eQTL	cis	0	GGCX	Artery - Aorta	0.39	2.2e-20	TRUE	FALSE	178	1	35	35	rs1561198, GGCX	GTEx v7	PMID:23715323
2p11.2	rs1561198	rs6547621	0.92	eQTL	cis	0	GGCX	Artery - Aorta	0.39	2.2e-20	TRUE	FALSE	178	1	35	35	rs1561198, GGCX	GTEx v7	PMID:23715323
2p11.2	rs1561198	rs6738645	0.92	eQTL	cis	0	GGCX	Artery - Aorta	0.39	2.2e-20	TRUE	FALSE	178	1	35	35	rs1561198, GGCX	GTEx v7	PMID:23715323
2p11.2	rs1561198	rs3770098	0.83	eQTL	cis	16.7	GGCX	Lung	0.41	2.2e-20	TRUE	FALSE	188	2	37	37	rs1561198, GGCX	GTEx v7	PMID:23715323
2p11.2	rs1561198	rs3731827	0.83	eQTL	cis	17.4	GGCX	Lung	0.41	2.2e-20	TRUE	FALSE	188	1	36	36	rs1561198, rs3731827, GGCX	GTEx v7	PMID:23715323
2p11.2	rs1561198	rs1562323	0.83	eQTL	cis	21	GGCX	Lung	0.41	2.2e-20	TRUE	FALSE	188	1	36	36	rs1561198, GGCX	GTEx v7	PMID:23715323
2p11.2	rs1561198	rs7568458	0.91	eQTL	cis	0	GGCX	Artery - Aorta	0.4	2.3e-20	TRUE	FALSE	178	5	35	35	rs1561198, rs7568458, GGCX	GTEx v7	PMID:23715323
2p11.2	rs1561198	rs1010	0.83	eQTL	cis	20.3	GGCX	Thyroid	0.36	2.4e-20	TRUE	FALSE	163	0	35	37	rs1561198, GGCX	GTEx v7	PMID:23715323
2p11.2	rs1561198	rs6714157	0.9	eQTL	cis	8.6	GGCX	Brain - Cerebellar hemisphere	0.61	2.7e-20	TRUE	FALSE	157	0	34	34	rs1561198, GGCX	GTEx v7	PMID:23715323
2p11.2	rs1561198	rs3755014	0.9	eQTL	cis	7.8	GGCX	Brain - Cerebellar hemisphere	0.61	2.7e-20	TRUE	FALSE	157	1	34	34	rs1561198, GGCX	GTEx v7	PMID:23715323
2p11.2	rs1561198	rs3755015	0.9	eQTL	cis	7.8	GGCX	Brain - Cerebellar hemisphere	0.61	2.7e-20	TRUE	FALSE	157	1	34	34	rs1561198, GGCX	GTEx v7	PMID:23715323
2p11.2	rs1561198	rs12473819	0.91	eQTL	cis	0	GGCX	Testis	0.31	2.7e-20	TRUE	FALSE	176	0	33	33	rs1561198, GGCX	GTEx v7	PMID:23715323
2p11.2	rs1561198	rs565245309	0.92	eQTL	cis	0	GGCX	Brain - Cerebellar hemisphere	0.61	2.7e-20	TRUE	FALSE	157	0	33	33	rs1561198, GGCX	GTEx v7	PMID:23715323
2p11.2	rs1561198	rs1078004	0.91	eQTL	cis	2.1	GGCX	Brain - Cerebellar hemisphere	0.61	2.9e-20	TRUE	FALSE	157	2	35	35	rs1561198, GGCX	GTEx v7	PMID:23715323
2p11.2	rs1561198	rs7605975	0.91	eQTL	cis	0	GGCX	Brain - Cerebellar hemisphere	0.61	2.9e-20	TRUE	FALSE	157	1	35	35	rs1561198, GGCX	GTEx v7	PMID:23715323
2p11.2	rs1561198	rs6547621	0.92	eQTL	cis	0	GGCX	Brain - Cerebellar hemisphere	0.61	2.9e-20	TRUE	FALSE	157	1	35	35	rs1561198, GGCX	GTEx v7	PMID:23715323
2p11.2	rs1561198	rs5832649	0.91	eQTL	cis	0	GGCX	Brain - Cerebellar hemisphere	0.61	2.9e-20	TRUE	FALSE	157	1	35	35	rs1561198, GGCX	GTEx v7	PMID:23715323
2p11.2	rs1561198	rs6738645	0.92	eQTL	cis	0	GGCX	Brain - Cerebellar hemisphere	0.61	2.9e-20	TRUE	FALSE	157	1	35	35	rs1561198, GGCX	GTEx v7	PMID:23715323
2p11.2	rs1561198	rs7568458	0.91	eQTL	cis	0	GGCX	Testis	0.32	3.5e-20	TRUE	FALSE	176	5	35	35	rs1561198, rs7568458, GGCX	GTEx v7	PMID:23715323
2p11.2	rs1561198	rs6757263	0.8	eQTL	cis	14.9	GGCX	Lung	0.41	4e-20	TRUE	FALSE	188	1	37	39	rs1561198, GGCX	GTEx v7	PMID:23715323
2p11.2	rs1561198	rs6705971	0.9	eQTL	cis	10.4	GGCX	Artery - Tibial	0.3	4.5e-20	TRUE	FALSE	210	2	33	35	rs1561198, GGCX	GTEx v7	PMID:23715323
2p11.2	rs1561198	rs10175792	0.9	eQTL	cis	10.2	GGCX	Artery - Tibial	0.3	4.5e-20	TRUE	FALSE	210	2	33	33	rs1561198, GGCX	GTEx v7	PMID:23715323
2p11.2	rs1561198	rs10179195	0.9	eQTL	cis	9.1	GGCX	Artery - Tibial	0.3	4.5e-20	TRUE	FALSE	210	2	33	33	rs1561198, GGCX	GTEx v7	PMID:23715323
2p11.2	rs1561198	rs6743030	0.9	eQTL	cis	8.3	GGCX	Artery - Tibial	0.3	4.5e-20	TRUE	FALSE	210	2	33	33	rs1561198, rs6743030, GGCX	GTEx v7	PMID:23715323
2p11.2	rs1561198	rs12473819	0.91	eQTL	cis	0	GGCX	Artery - Aorta	0.39	4.9e-20	TRUE	FALSE	178	0	33	33	rs1561198, GGCX	GTEx v7	PMID:23715323
2p11.2	rs1561198	rs1010	0.83	eQTL	cis	20.3	GGCX	Testis	0.31	5.2e-20	TRUE	FALSE	176	0	35	37	rs1561198, GGCX	GTEx v7	PMID:23715323
2p11.2	rs1561198	rs1009	0.83	eQTL	cis	20.1	GGCX	Testis	0.31	6.1e-20	TRUE	FALSE	176	1	35	37	rs1561198, GGCX	GTEx v7	PMID:23715323
2p11.2	rs1561198	rs1009	0.83	eQTL	cis	20.1	GGCX	Thyroid	0.36	6.2e-20	TRUE	FALSE	163	1	35	37	rs1561198, GGCX	GTEx v7	PMID:23715323
2p11.2	rs1561198	rs6705971	0.9	eQTL	cis	10.4	GGCX	Artery - Aorta	0.38	6.4e-20	TRUE	FALSE	178	2	33	35	rs1561198, GGCX	GTEx v7	PMID:23715323
2p11.2	rs1561198	rs10175792	0.9	eQTL	cis	10.2	GGCX	Artery - Aorta	0.38	6.4e-20	TRUE	FALSE	178	2	33	33	rs1561198, GGCX	GTEx v7	PMID:23715323
2p11.2	rs1561198	rs10179195	0.9	eQTL	cis	9.1	GGCX	Artery - Aorta	0.38	6.4e-20	TRUE	FALSE	178	2	33	33	rs1561198, GGCX	GTEx v7	PMID:23715323
2p11.2	rs1561198	rs6743030	0.9	eQTL	cis	8.3	GGCX	Artery - Aorta	0.38	6.4e-20	TRUE	FALSE	178	2	33	33	rs1561198, rs6743030, GGCX	GTEx v7	PMID:23715323
2p11.2	rs1561198	rs55971080	0.98	eQTL	cis	24.1	GGCX	Artery - Tibial	0.31	9.2e-20	TRUE	FALSE	210	3	35	35	rs1561198, GGCX	GTEx v7	PMID:23715323
2p11.2	rs1561198	rs6547624	0.81	eQTL	cis	13.5	GGCX	Brain - Cerebellar hemisphere	0.61	1.2e-19	TRUE	FALSE	157	3	37	37	rs1561198, GGCX	GTEx v7	PMID:23715323
2p11.2	rs1561198	rs55971080	0.98	eQTL	cis	24.1	GGCX	Brain - Cerebellar hemisphere	0.61	1.2e-19	TRUE	FALSE	157	3	35	35	rs1561198, GGCX	GTEx v7	PMID:23715323
2p11.2	rs1561198	rs55971080	0.98	eQTL	cis	24.1	GGCX	Testis	0.31	1.3e-19	TRUE	FALSE	176	3	35	35	rs1561198, GGCX	GTEx v7	PMID:23715323
2p11.2	rs1561198	rs12473819	0.91	eQTL	cis	0	GGCX	Brain - Cerebellar hemisphere	0.61	1.4e-19	TRUE	FALSE	157	0	33	33	rs1561198, GGCX	GTEx v7	PMID:23715323
2p11.2	rs1561198	rs10176176	0.81	eQTL	cis	9.8	GGCX	Brain - Cerebellar hemisphere	0.58	1.5e-19	TRUE	FALSE	157	4	33	33	rs1561198, rs10176176, GGCX	GTEx v7	PMID:23715323
2p11.2	rs1561198	rs1058588	0.83	eQTL	cis	20.2	GGCX	Artery - Aorta	0.39	1.5e-19	TRUE	FALSE	178	1	35	37	rs1561198, GGCX	GTEx v7	PMID:23715323
2p11.2	rs1561198	rs2366639	0.83	eQTL	cis	21.3	GGCX	Artery - Aorta	0.39	1.5e-19	TRUE	FALSE	178	1	34	34	rs1561198, GGCX	GTEx v7	PMID:23715323
2p11.2	rs1561198	-	-	eQTL	cis	21.3	GGCX	Brain - Cerebellar hemisphere	0.61	1.6e-19	TRUE	FALSE	157	2	35	37	rs1561198, GGCX	GTEx v7	PMID:23715323
2p11.2	rs1561198	rs6738009	0.82	eQTL	cis	34.3	GGCX	Artery - Tibial	0.32	1.6e-19	TRUE	FALSE	210	0	26	26	rs1561198, GGCX	GTEx v7	PMID:23715323
2p11.2	rs1561198	rs1446668	0.9	eQTL	cis	6.9	GGCX	Artery - Aorta	0.39	1.6e-19	TRUE	FALSE	178	2	32	32	rs1561198, GGCX	GTEx v7	PMID:23715323
2p11.2	rs1561198	rs11891260	0.97	eQTL	cis	7.4	GGCX	Artery - Aorta	0.39	1.6e-19	TRUE	FALSE	178	1	33	33	rs1561198, GGCX	GTEx v7	PMID:23715323
2p11.2	rs1561198	rs6714157	0.9	eQTL	cis	8.6	GGCX	Testis	0.31	1.8e-19	TRUE	FALSE	176	0	34	34	rs1561198, GGCX	GTEx v7	PMID:23715323
2p11.2	rs1561198	rs6757263	0.8	eQTL	cis	14.9	GGCX	Brain - Cerebellar hemisphere	0.61	1.8e-19	TRUE	FALSE	157	1	37	39	rs1561198, GGCX	GTEx v7	PMID:23715323
2p11.2	rs1561198	rs7591175	0.82	eQTL	cis	33.5	GGCX	Artery - Tibial	0.31	1.9e-19	TRUE	FALSE	210	0	26	26	rs1561198, GGCX	GTEx v7	PMID:23715323
2p11.2	rs1561198	rs565245309	0.92	eQTL	cis	0	GGCX	Testis	0.31	2e-19	TRUE	FALSE	176	0	33	33	rs1561198, GGCX	GTEx v7	PMID:23715323
2p11.2	rs1561198	rs6547624	0.81	eQTL	cis	13.5	GGCX	Esophagus - Mucosa	0.28	2e-19	TRUE	TRUE	199	3	37	37	rs1561198, GGCX	GTEx v7	PMID:23715323
2p11.2	rs1561198	rs1972297	0.83	eQTL	cis	19.9	GGCX	Artery - Aorta	0.39	2e-19	TRUE	FALSE	178	1	34	34	rs1561198, GGCX	GTEx v7	PMID:23715323
2p11.2	rs1561198	rs6547624	0.81	eQTL	cis	13.5	GGCX	Artery - Aorta	0.4	2.1e-19	TRUE	FALSE	178	3	37	37	rs1561198, GGCX	GTEx v7	PMID:23715323
2p11.2	rs1561198	rs6757263	0.8	eQTL	cis	14.9	GGCX	Esophagus - Mucosa	0.28	2.3e-19	TRUE	FALSE	199	1	37	39	rs1561198, GGCX	GTEx v7	PMID:23715323
2p11.2	rs1561198	rs3770098	0.83	eQTL	cis	16.7	GGCX	Esophagus - Mucosa	0.28	2.6e-19	TRUE	FALSE	199	2	37	37	rs1561198, GGCX	GTEx v7	PMID:23715323
2p11.2	rs1561198	rs3731827	0.83	eQTL	cis	17.4	GGCX	Esophagus - Mucosa	0.28	2.6e-19	TRUE	FALSE	199	1	36	36	rs1561198, rs3731827, GGCX	GTEx v7	PMID:23715323
2p11.2	rs1561198	rs1562323	0.83	eQTL	cis	21	GGCX	Esophagus - Mucosa	0.28	2.6e-19	TRUE	FALSE	199	1	36	36	rs1561198, GGCX	GTEx v7	PMID:23715323
2p11.2	rs1561198	rs6757263	0.8	eQTL	cis	14.9	GGCX	Artery - Aorta	0.4	2.8e-19	TRUE	FALSE	178	1	37	39	rs1561198, GGCX	GTEx v7	PMID:23715323
2p11.2	rs1561198	rs6731005	0.9	eQTL	cis	11.5	GGCX	Testis	0.3	3.6e-19	TRUE	FALSE	176	1	34	34	rs1561198, GGCX	GTEx v7	PMID:23715323
2p11.2	rs1561198	rs3755014	0.9	eQTL	cis	7.8	GGCX	Testis	0.3	3.6e-19	TRUE	FALSE	176	1	34	34	rs1561198, GGCX	GTEx v7	PMID:23715323
2p11.2	rs1561198	rs3755015	0.9	eQTL	cis	7.8	GGCX	Testis	0.3	3.6e-19	TRUE	FALSE	176	1	34	34	rs1561198, GGCX	GTEx v7	PMID:23715323
2p11.2	rs1561198	rs3770098	0.83	eQTL	cis	16.7	GGCX	Artery - Aorta	0.39	4.6e-19	TRUE	FALSE	178	2	37	37	rs1561198, GGCX	GTEx v7	PMID:23715323
2p11.2	rs1561198	rs3731827	0.83	eQTL	cis	17.4	GGCX	Artery - Aorta	0.39	4.6e-19	TRUE	FALSE	178	1	36	36	rs1561198, rs3731827, GGCX	GTEx v7	PMID:23715323
2p11.2	rs1561198	rs1562323	0.83	eQTL	cis	21	GGCX	Artery - Aorta	0.39	4.6e-19	TRUE	FALSE	178	1	36	36	rs1561198, GGCX	GTEx v7	PMID:23715323
2p11.2	rs1561198	rs11891260	0.97	eQTL	cis	7.4	GGCX	Brain - Cerebellar hemisphere	0.61	5.6e-19	TRUE	FALSE	157	1	33	33	rs1561198, GGCX	GTEx v7	PMID:23715323
2p11.2	rs1561198	rs2166529	0.83	eQTL	cis	29.7	GGCX	Artery - Tibial	0.3	8.2e-19	TRUE	FALSE	210	0	27	29	rs1561198, rs2166529, GGCX	GTEx v7	PMID:23715323
2p11.2	rs1561198	rs1446668	0.9	eQTL	cis	6.9	GGCX	Brain - Cerebellar hemisphere	0.6	8.2e-19	TRUE	FALSE	157	2	32	32	rs1561198, GGCX	GTEx v7	PMID:23715323
2p11.2	rs1561198	rs55971080	0.98	eQTL	cis	24.1	GGCX	Artery - Aorta	0.38	8.8e-19	TRUE	FALSE	178	3	35	35	rs1561198, GGCX	GTEx v7	PMID:23715323
2p11.2	rs1561198	rs2166529	0.83	eQTL	cis	29.7	GGCX	Brain - Cerebellar hemisphere	0.59	1.1e-18	TRUE	FALSE	157	0	27	29	rs1561198, rs2166529, GGCX	GTEx v7	PMID:23715323
2p11.2	rs1561198	rs1972297	0.83	eQTL	cis	19.9	GGCX	Thyroid	0.35	1.1e-18	TRUE	FALSE	163	1	34	34	rs1561198, GGCX	GTEx v7	PMID:23715323
2p11.2	rs1561198	rs1058588	0.83	eQTL	cis	20.2	GGCX	Thyroid	0.35	1.1e-18	TRUE	FALSE	163	1	35	37	rs1561198, GGCX	GTEx v7	PMID:23715323
2p11.2	rs1561198	rs2366639	0.83	eQTL	cis	21.3	GGCX	Thyroid	0.35	1.1e-18	TRUE	FALSE	163	1	34	34	rs1561198, GGCX	GTEx v7	PMID:23715323
2p11.2	rs1561198	rs1972297	0.83	eQTL	cis	19.9	GGCX	Brain - Cerebellar hemisphere	0.6	1.3e-18	TRUE	FALSE	157	1	34	34	rs1561198, GGCX	GTEx v7	PMID:23715323
2p11.2	rs1561198	rs1009	0.83	eQTL	cis	20.1	GGCX	Brain - Cerebellar hemisphere	0.6	1.3e-18	TRUE	FALSE	157	1	35	37	rs1561198, GGCX	GTEx v7	PMID:23715323
2p11.2	rs1561198	rs1058588	0.83	eQTL	cis	20.2	GGCX	Brain - Cerebellar hemisphere	0.6	1.3e-18	TRUE	FALSE	157	1	35	37	rs1561198, GGCX	GTEx v7	PMID:23715323
2p11.2	rs1561198	rs1010	0.83	eQTL	cis	20.3	GGCX	Brain - Cerebellar hemisphere	0.6	1.3e-18	TRUE	FALSE	157	0	35	37	rs1561198, GGCX	GTEx v7	PMID:23715323
2p11.2	rs1561198	rs2366639	0.83	eQTL	cis	21.3	GGCX	Brain - Cerebellar hemisphere	0.6	1.3e-18	TRUE	FALSE	157	1	34	34	rs1561198, GGCX	GTEx v7	PMID:23715323
2p11.2	rs1561198	rs6705971	0.9	eQTL	cis	10.4	GGCX	Testis	0.29	1.5e-18	TRUE	FALSE	176	2	33	35	rs1561198, GGCX	GTEx v7	PMID:23715323
2p11.2	rs1561198	rs10175792	0.9	eQTL	cis	10.2	GGCX	Testis	0.29	1.5e-18	TRUE	FALSE	176	2	33	33	rs1561198, GGCX	GTEx v7	PMID:23715323
2p11.2	rs1561198	rs10179195	0.9	eQTL	cis	9.1	GGCX	Testis	0.29	1.5e-18	TRUE	FALSE	176	2	33	33	rs1561198, GGCX	GTEx v7	PMID:23715323
2p11.2	rs1561198	rs6743030	0.9	eQTL	cis	8.3	GGCX	Testis	0.29	1.5e-18	TRUE	FALSE	176	2	33	33	rs1561198, rs6743030, GGCX	GTEx v7	PMID:23715323
2p11.2	rs1561198	rs7568458	0.91	eQTL	cis	0	GGCX	Lung	0.38	1.5e-18	TRUE	FALSE	188	5	35	35	rs1561198, rs7568458, GGCX	GTEx v7	PMID:23715323
2p11.2	rs1561198	rs11891260	0.97	eQTL	cis	7.4	GGCX	Testis	0.3	1.5e-18	TRUE	FALSE	176	1	33	33	rs1561198, GGCX	GTEx v7	PMID:23715323
2p11.2	rs1561198	rs1010	0.83	eQTL	cis	20.3	GGCX	Artery - Aorta	0.38	1.7e-18	TRUE	FALSE	178	0	35	37	rs1561198, GGCX	GTEx v7	PMID:23715323
2p11.2	rs1561198	rs1446668	0.9	eQTL	cis	6.9	GGCX	Artery - Tibial	0.3	1.9e-18	TRUE	FALSE	210	2	32	32	rs1561198, GGCX	GTEx v7	PMID:23715323
2p11.2	rs1561198	rs3731827	0.83	eQTL	cis	17.4	GGCX	Brain - Cerebellar hemisphere	0.6	1.9e-18	TRUE	FALSE	157	1	36	36	rs1561198, rs3731827, GGCX	GTEx v7	PMID:23715323
2p11.2	rs1561198	rs1562323	0.83	eQTL	cis	21	GGCX	Brain - Cerebellar hemisphere	0.6	1.9e-18	TRUE	FALSE	157	1	36	36	rs1561198, GGCX	GTEx v7	PMID:23715323
2p11.2	rs1561198	-	-	eQTL	cis	21.3	GGCX	Artery - Aorta	0.38	2.1e-18	TRUE	FALSE	178	2	35	37	rs1561198, GGCX	GTEx v7	PMID:23715323
2p11.2	rs1561198	rs1972297	0.83	eQTL	cis	19.9	GGCX	Lung	0.39	2.2e-18	TRUE	FALSE	188	1	34	34	rs1561198, GGCX	GTEx v7	PMID:23715323
2p11.2	rs1561198	rs1009	0.83	eQTL	cis	20.1	GGCX	Artery - Aorta	0.38	2.5e-18	TRUE	FALSE	178	1	35	37	rs1561198, GGCX	GTEx v7	PMID:23715323
2p11.2	rs1561198	rs1058588	0.83	eQTL	cis	20.2	GGCX	Lung	0.39	2.5e-18	TRUE	FALSE	188	1	35	37	rs1561198, GGCX	GTEx v7	PMID:23715323
2p11.2	rs1561198	rs2366639	0.83	eQTL	cis	21.3	GGCX	Lung	0.39	2.5e-18	TRUE	FALSE	188	1	34	34	rs1561198, GGCX	GTEx v7	PMID:23715323
2p11.2	rs1561198	rs3770098	0.83	eQTL	cis	16.7	GGCX	Brain - Cerebellar hemisphere	0.59	2.7e-18	TRUE	FALSE	157	2	37	37	rs1561198, GGCX	GTEx v7	PMID:23715323
2p11.2	rs1561198	rs6705971	0.9	eQTL	cis	10.4	GGCX	Lung	0.38	3e-18	TRUE	FALSE	188	2	33	35	rs1561198, GGCX	GTEx v7	PMID:23715323
2p11.2	rs1561198	rs10175792	0.9	eQTL	cis	10.2	GGCX	Lung	0.38	3e-18	TRUE	FALSE	188	2	33	33	rs1561198, GGCX	GTEx v7	PMID:23715323
2p11.2	rs1561198	rs10179195	0.9	eQTL	cis	9.1	GGCX	Lung	0.38	3e-18	TRUE	FALSE	188	2	33	33	rs1561198, GGCX	GTEx v7	PMID:23715323
2p11.2	rs1561198	rs6743030	0.9	eQTL	cis	8.3	GGCX	Lung	0.38	3e-18	TRUE	FALSE	188	2	33	33	rs1561198, rs6743030, GGCX	GTEx v7	PMID:23715323
2p11.2	rs1561198	rs1446668	0.9	eQTL	cis	6.9	GGCX	Testis	0.29	4.3e-18	TRUE	FALSE	176	2	32	32	rs1561198, GGCX	GTEx v7	PMID:23715323
2p11.2	rs1561198	rs2028900	0.85	eQTL	cis	4.1	GGCX	Artery - Aorta	0.37	4.3e-18	TRUE	FALSE	178	0	32	35	rs1561198, GGCX	GTEx v7	PMID:23715323
2p11.2	rs1561198	rs7605975	0.91	eQTL	cis	0	GGCX	Thyroid	0.34	4.3e-18	TRUE	FALSE	163	1	35	35	rs1561198, GGCX	GTEx v7	PMID:23715323
2p11.2	rs1561198	rs6547621	0.92	eQTL	cis	0	GGCX	Thyroid	0.34	4.3e-18	TRUE	FALSE	163	1	35	35	rs1561198, GGCX	GTEx v7	PMID:23715323
2p11.2	rs1561198	rs6738645	0.92	eQTL	cis	0	GGCX	Thyroid	0.34	4.3e-18	TRUE	FALSE	163	1	35	35	rs1561198, GGCX	GTEx v7	PMID:23715323
2p11.2	rs1561198	-	-	eQTL	cis	21.3	GGCX	Lung	0.38	4.6e-18	TRUE	FALSE	188	2	35	37	rs1561198, GGCX	GTEx v7	PMID:23715323
2p11.2	rs1561198	rs2166529	0.83	eQTL	cis	29.7	GGCX	Artery - Aorta	0.38	5.6e-18	TRUE	FALSE	178	0	27	29	rs1561198, rs2166529, GGCX	GTEx v7	PMID:23715323
2p11.2	rs1561198	-	-	eQTL	cis	21.3	GGCX	Thyroid	0.34	5.7e-18	TRUE	FALSE	163	2	35	37	rs1561198, GGCX	GTEx v7	PMID:23715323
2p11.2	rs1561198	rs2028900	0.85	eQTL	cis	4.1	GGCX	Testis	0.29	5.8e-18	TRUE	FALSE	176	0	32	35	rs1561198, GGCX	GTEx v7	PMID:23715323
2p11.2	rs1561198	rs55971080	0.98	eQTL	cis	24.1	GGCX	Lung	0.37	6e-18	TRUE	FALSE	188	3	35	35	rs1561198, GGCX	GTEx v7	PMID:23715323
2p11.2	rs1561198	rs1446668	0.9	eQTL	cis	6.9	GGCX	Lung	0.38	7.5e-18	TRUE	FALSE	188	2	32	32	rs1561198, GGCX	GTEx v7	PMID:23715323
2p11.2	rs1561198	rs7568458	0.91	eQTL	cis	0	GGCX	Thyroid	0.34	7.6e-18	TRUE	FALSE	163	5	35	35	rs1561198, rs7568458, GGCX	GTEx v7	PMID:23715323
2p11.2	rs1561198	rs1078004	0.91	eQTL	cis	2.1	GGCX	Lung	0.38	8.3e-18	TRUE	FALSE	188	2	35	35	rs1561198, GGCX	GTEx v7	PMID:23715323
2p11.2	rs1561198	rs7605975	0.91	eQTL	cis	0	GGCX	Lung	0.38	8.6e-18	TRUE	FALSE	188	1	35	35	rs1561198, GGCX	GTEx v7	PMID:23715323
2p11.2	rs1561198	rs6547621	0.92	eQTL	cis	0	GGCX	Lung	0.38	8.6e-18	TRUE	FALSE	188	1	35	35	rs1561198, GGCX	GTEx v7	PMID:23715323
2p11.2	rs1561198	rs6738645	0.92	eQTL	cis	0	GGCX	Lung	0.38	8.6e-18	TRUE	FALSE	188	1	35	35	rs1561198, GGCX	GTEx v7	PMID:23715323
2p11.2	rs1561198	rs10176176	0.81	eQTL	cis	9.8	GGCX	Testis	0.29	9.4e-18	TRUE	FALSE	176	4	33	33	rs1561198, rs10176176, GGCX	GTEx v7	PMID:23715323
2p11.2	rs1561198	rs1078004	0.91	eQTL	cis	2.1	GGCX	Thyroid	0.34	1e-17	TRUE	FALSE	163	2	35	35	rs1561198, GGCX	GTEx v7	PMID:23715323
2p11.2	rs1561198	rs7591175	0.82	eQTL	cis	33.5	GGCX	Brain - Cerebellar hemisphere	0.59	1.2e-17	TRUE	FALSE	157	0	26	26	rs1561198, GGCX	GTEx v7	PMID:23715323
2p11.2	rs1561198	rs5832649	0.91	eQTL	cis	0	GGCX	Thyroid	0.35	1.3e-17	TRUE	FALSE	163	1	35	35	rs1561198, GGCX	GTEx v7	PMID:23715323
2p11.2	rs1561198	rs55971080	0.98	eQTL	cis	24.1	GGCX	Thyroid	0.34	1.4e-17	TRUE	FALSE	163	3	35	35	rs1561198, GGCX	GTEx v7	PMID:23715323
2p11.2	rs1561198	rs1010	0.83	eQTL	cis	20.3	GGCX	Esophagus - Mucosa	0.26	2.3e-17	TRUE	FALSE	199	0	35	37	rs1561198, GGCX	GTEx v7	PMID:23715323
2p11.2	rs1561198	rs1058588	0.83	eQTL	cis	20.2	GGCX	Esophagus - Mucosa	0.26	2.6e-17	TRUE	FALSE	199	1	35	37	rs1561198, GGCX	GTEx v7	PMID:23715323
2p11.2	rs1561198	rs2366639	0.83	eQTL	cis	21.3	GGCX	Esophagus - Mucosa	0.26	2.6e-17	TRUE	FALSE	199	1	34	34	rs1561198, GGCX	GTEx v7	PMID:23715323
2p11.2	rs1561198	rs1972297	0.83	eQTL	cis	19.9	GGCX	Esophagus - Mucosa	0.26	2.7e-17	TRUE	FALSE	199	1	34	34	rs1561198, GGCX	GTEx v7	PMID:23715323
2p11.2	rs1561198	rs7591175	0.82	eQTL	cis	33.5	GGCX	Artery - Aorta	0.37	3.1e-17	TRUE	FALSE	178	0	26	26	rs1561198, GGCX	GTEx v7	PMID:23715323
2p11.2	rs1561198	rs6714157	0.9	eQTL	cis	8.6	GGCX	Lung	0.37	3.6e-17	TRUE	FALSE	188	0	34	34	rs1561198, GGCX	GTEx v7	PMID:23715323
2p11.2	rs1561198	rs6731005	0.9	eQTL	cis	11.5	GGCX	Lung	0.37	3.7e-17	TRUE	FALSE	188	1	34	34	rs1561198, GGCX	GTEx v7	PMID:23715323
2p11.2	rs1561198	rs3755014	0.9	eQTL	cis	7.8	GGCX	Lung	0.37	3.7e-17	TRUE	FALSE	188	1	34	34	rs1561198, GGCX	GTEx v7	PMID:23715323
2p11.2	rs1561198	rs3755015	0.9	eQTL	cis	7.8	GGCX	Lung	0.37	3.7e-17	TRUE	FALSE	188	1	34	34	rs1561198, GGCX	GTEx v7	PMID:23715323
2p11.2	rs1561198	rs11891260	0.97	eQTL	cis	7.4	GGCX	Lung	0.37	3.7e-17	TRUE	FALSE	188	1	33	33	rs1561198, GGCX	GTEx v7	PMID:23715323
2p11.2	rs1561198	rs6738009	0.82	eQTL	cis	34.3	GGCX	Artery - Aorta	0.38	3.9e-17	TRUE	FALSE	178	0	26	26	rs1561198, GGCX	GTEx v7	PMID:23715323
2p11.2	rs1561198	rs1009	0.83	eQTL	cis	20.1	GGCX	Esophagus - Mucosa	0.26	4.1e-17	TRUE	FALSE	199	1	35	37	rs1561198, GGCX	GTEx v7	PMID:23715323
2p11.2	rs1561198	rs5832649	0.91	eQTL	cis	0	GGCX	Lung	0.37	5.8e-17	TRUE	FALSE	188	1	35	35	rs1561198, GGCX	GTEx v7	PMID:23715323
2p11.2	rs1561198	rs565245309	0.92	eQTL	cis	0	GGCX	Lung	0.36	7e-17	TRUE	FALSE	188	0	33	33	rs1561198, GGCX	GTEx v7	PMID:23715323
2p11.2	rs1561198	rs6738009	0.82	eQTL	cis	34.3	GGCX	Brain - Cerebellar hemisphere	0.62	7.3e-17	TRUE	FALSE	157	0	26	26	rs1561198, GGCX	GTEx v7	PMID:23715323
2p11.2	rs1561198	rs12473819	0.91	eQTL	cis	0	GGCX	Lung	0.37	8.3e-17	TRUE	FALSE	188	0	33	33	rs1561198, GGCX	GTEx v7	PMID:23715323
2p11.2	rs1561198	rs6731005	0.9	eQTL	cis	11.5	GGCX	Thyroid	0.33	9.7e-17	TRUE	FALSE	163	1	34	34	rs1561198, GGCX	GTEx v7	PMID:23715323
2p11.2	rs1561198	rs3755014	0.9	eQTL	cis	7.8	GGCX	Thyroid	0.33	9.7e-17	TRUE	FALSE	163	1	34	34	rs1561198, GGCX	GTEx v7	PMID:23715323
2p11.2	rs1561198	rs3755015	0.9	eQTL	cis	7.8	GGCX	Thyroid	0.33	9.7e-17	TRUE	FALSE	163	1	34	34	rs1561198, GGCX	GTEx v7	PMID:23715323
2p11.2	rs1561198	rs7568458	0.91	eQTL	cis	0	GGCX	Esophagus - Mucosa	0.26	1.2e-16	TRUE	FALSE	199	5	35	35	rs1561198, rs7568458, GGCX	GTEx v7	PMID:23715323
2p11.2	rs1561198	rs6714157	0.9	eQTL	cis	8.6	GGCX	Thyroid	0.33	1.5e-16	TRUE	FALSE	163	0	34	34	rs1561198, GGCX	GTEx v7	PMID:23715323
2p11.2	rs1561198	rs565245309	0.92	eQTL	cis	0	GGCX	Thyroid	0.33	1.5e-16	TRUE	FALSE	163	0	33	33	rs1561198, GGCX	GTEx v7	PMID:23715323
2p11.2	rs1561198	rs6705971	0.9	eQTL	cis	10.4	GGCX	Thyroid	0.32	1.9e-16	TRUE	FALSE	163	2	33	35	rs1561198, GGCX	GTEx v7	PMID:23715323
2p11.2	rs1561198	rs10175792	0.9	eQTL	cis	10.2	GGCX	Thyroid	0.32	1.9e-16	TRUE	FALSE	163	2	33	33	rs1561198, GGCX	GTEx v7	PMID:23715323
2p11.2	rs1561198	rs10179195	0.9	eQTL	cis	9.1	GGCX	Thyroid	0.32	1.9e-16	TRUE	FALSE	163	2	33	33	rs1561198, GGCX	GTEx v7	PMID:23715323
2p11.2	rs1561198	rs6743030	0.9	eQTL	cis	8.3	GGCX	Thyroid	0.32	1.9e-16	TRUE	FALSE	163	2	33	33	rs1561198, rs6743030, GGCX	GTEx v7	PMID:23715323
2p11.2	rs1561198	rs2166529	0.83	eQTL	cis	29.7	GGCX	Testis	0.27	2.3e-16	TRUE	FALSE	176	0	27	29	rs1561198, rs2166529, GGCX	GTEx v7	PMID:23715323
2p11.2	rs1561198	rs11891260	0.97	eQTL	cis	7.4	GGCX	Thyroid	0.33	3.3e-16	TRUE	FALSE	163	1	33	33	rs1561198, GGCX	GTEx v7	PMID:23715323
2p11.2	rs1561198	rs5832649	0.91	eQTL	cis	0	GGCX	Esophagus - Mucosa	0.26	3.4e-16	TRUE	FALSE	199	1	35	35	rs1561198, GGCX	GTEx v7	PMID:23715323
2p11.2	rs1561198	rs7605975	0.91	eQTL	cis	0	GGCX	Esophagus - Mucosa	0.25	3.6e-16	TRUE	FALSE	199	1	35	35	rs1561198, GGCX	GTEx v7	PMID:23715323
2p11.2	rs1561198	rs12473819	0.91	eQTL	cis	0	GGCX	Thyroid	0.33	3.6e-16	TRUE	FALSE	163	0	33	33	rs1561198, GGCX	GTEx v7	PMID:23715323
2p11.2	rs1561198	rs6547621	0.92	eQTL	cis	0	GGCX	Esophagus - Mucosa	0.25	3.6e-16	TRUE	FALSE	199	1	35	35	rs1561198, GGCX	GTEx v7	PMID:23715323
2p11.2	rs1561198	rs6738645	0.92	eQTL	cis	0	GGCX	Esophagus - Mucosa	0.25	3.6e-16	TRUE	FALSE	199	1	35	35	rs1561198, GGCX	GTEx v7	PMID:23715323
2p11.2	rs1561198	rs1078004	0.91	eQTL	cis	2.1	GGCX	Esophagus - Mucosa	0.25	3.7e-16	TRUE	FALSE	199	2	35	35	rs1561198, GGCX	GTEx v7	PMID:23715323
2p11.2	rs1561198	rs2028900	0.85	eQTL	cis	4.1	GGCX	Thyroid	0.32	5e-16	TRUE	FALSE	163	0	32	35	rs1561198, GGCX	GTEx v7	PMID:23715323
2p11.2	rs1561198	rs6731005	0.9	eQTL	cis	11.5	GGCX	Esophagus - Mucosa	0.25	5.3e-16	TRUE	FALSE	199	1	34	34	rs1561198, GGCX	GTEx v7	PMID:23715323
2p11.2	rs1561198	rs3755014	0.9	eQTL	cis	7.8	GGCX	Esophagus - Mucosa	0.25	5.3e-16	TRUE	FALSE	199	1	34	34	rs1561198, GGCX	GTEx v7	PMID:23715323
2p11.2	rs1561198	rs3755015	0.9	eQTL	cis	7.8	GGCX	Esophagus - Mucosa	0.25	5.3e-16	TRUE	FALSE	199	1	34	34	rs1561198, GGCX	GTEx v7	PMID:23715323
2p11.2	rs1561198	rs1446668	0.9	eQTL	cis	6.9	GGCX	Thyroid	0.32	6.9e-16	TRUE	FALSE	163	2	32	32	rs1561198, GGCX	GTEx v7	PMID:23715323
2p11.2	rs1561198	rs11891260	0.97	eQTL	cis	7.4	GGCX	Esophagus - Mucosa	0.26	7e-16	TRUE	FALSE	199	1	33	33	rs1561198, GGCX	GTEx v7	PMID:23715323
2p11.2	rs1561198	rs6714157	0.9	eQTL	cis	8.6	GGCX	Esophagus - Mucosa	0.25	7.4e-16	TRUE	FALSE	199	0	34	34	rs1561198, GGCX	GTEx v7	PMID:23715323
2p11.2	rs1561198	rs10176176	0.81	eQTL	cis	9.8	GGCX	Thyroid	0.32	8.6e-16	TRUE	FALSE	163	4	33	33	rs1561198, rs10176176, GGCX	GTEx v7	PMID:23715323
2p11.2	rs1561198	rs565245309	0.92	eQTL	cis	0	GGCX	Esophagus - Mucosa	0.25	8.8e-16	TRUE	FALSE	199	0	33	33	rs1561198, GGCX	GTEx v7	PMID:23715323
2p11.2	rs1561198	rs12473819	0.91	eQTL	cis	0	GGCX	Esophagus - Mucosa	0.25	1e-15	TRUE	FALSE	199	0	33	33	rs1561198, GGCX	GTEx v7	PMID:23715323
2p11.2	rs1561198	-	-	eQTL	cis	21.3	GGCX	Esophagus - Mucosa	0.25	1.4e-15	TRUE	FALSE	199	2	35	37	rs1561198, GGCX	GTEx v7	PMID:23715323
2p11.2	rs1561198	-	-	eQTL	cis	21.3	GGCX	Atherosclerotic aortic root	-	1.8e-15	TRUE	TRUE	1	2	35	37	rs1561198, GGCX	Franzén et al, (Science 2016)	PMID:27540175
2p11.2	rs1561198	rs55971080	0.98	eQTL	cis	24.1	GGCX	Esophagus - Mucosa	0.25	2.2e-15	TRUE	FALSE	199	3	35	35	rs1561198, GGCX	GTEx v7	PMID:23715323
2p11.2	rs1561198	rs7591175	0.82	eQTL	cis	33.5	GGCX	Testis	0.26	2.4e-15	TRUE	FALSE	176	0	26	26	rs1561198, GGCX	GTEx v7	PMID:23715323
2p11.2	rs1561198	rs10176176	0.81	eQTL	cis	9.8	GGCX	Lung	0.34	3.1e-15	TRUE	FALSE	188	4	33	33	rs1561198, rs10176176, GGCX	GTEx v7	PMID:23715323
2p11.2	rs1561198	rs10176176	0.81	eQTL	cis	9.8	GGCX	Esophagus - Mucosa	0.24	4.9e-15	TRUE	FALSE	199	4	33	33	rs1561198, rs10176176, GGCX	GTEx v7	PMID:23715323
2p11.2	rs1561198	rs1446668	0.9	eQTL	cis	6.9	GGCX	Pituitary	0.64	9.8e-15	TRUE	TRUE	124	2	32	32	rs1561198, GGCX	GTEx v7	PMID:23715323
2p11.2	rs1561198	rs55971080	0.98	eQTL	cis	24.1	GGCX	Pituitary	0.62	1.4e-14	TRUE	FALSE	124	3	35	35	rs1561198, GGCX	GTEx v7	PMID:23715323
2p11.2	rs1561198	rs2028900	0.85	eQTL	cis	4.1	GGCX	Lung	0.33	1.5e-14	TRUE	FALSE	188	0	32	35	rs1561198, GGCX	GTEx v7	PMID:23715323
2p11.2	rs1561198	rs5832649	0.91	eQTL	cis	0	GGCX	Cells - EBV-transformed lymphocytes	0.85	1.8e-14	TRUE	TRUE	149	1	35	35	rs1561198, GGCX	GTEx v7	PMID:23715323
2p11.2	rs1561198	rs1078004	0.91	eQTL	cis	2.1	GGCX	Cells - EBV-transformed lymphocytes	0.85	1.9e-14	TRUE	FALSE	149	2	35	35	rs1561198, GGCX	GTEx v7	PMID:23715323
2p11.2	rs1561198	rs7605975	0.91	eQTL	cis	0	GGCX	Cells - EBV-transformed lymphocytes	0.85	1.9e-14	TRUE	FALSE	149	1	35	35	rs1561198, GGCX	GTEx v7	PMID:23715323
2p11.2	rs1561198	rs6547621	0.92	eQTL	cis	0	GGCX	Cells - EBV-transformed lymphocytes	0.85	1.9e-14	TRUE	FALSE	149	1	35	35	rs1561198, GGCX	GTEx v7	PMID:23715323
2p11.2	rs1561198	rs6738645	0.92	eQTL	cis	0	GGCX	Cells - EBV-transformed lymphocytes	0.85	1.9e-14	TRUE	FALSE	149	1	35	35	rs1561198, GGCX	GTEx v7	PMID:23715323
2p11.2	rs1561198	rs1972297	0.83	eQTL	cis	19.9	GGCX	Pituitary	0.62	2.4e-14	TRUE	FALSE	124	1	34	34	rs1561198, GGCX	GTEx v7	PMID:23715323
2p11.2	rs1561198	rs1058588	0.83	eQTL	cis	20.2	GGCX	Pituitary	0.62	2.4e-14	TRUE	FALSE	124	1	35	37	rs1561198, GGCX	GTEx v7	PMID:23715323
2p11.2	rs1561198	rs2366639	0.83	eQTL	cis	21.3	GGCX	Pituitary	0.62	2.4e-14	TRUE	FALSE	124	1	34	34	rs1561198, GGCX	GTEx v7	PMID:23715323
2p11.2	rs1561198	rs3731827	0.83	eQTL	cis	17.4	GGCX	Pituitary	0.64	2.5e-14	TRUE	FALSE	124	1	36	36	rs1561198, rs3731827, GGCX	GTEx v7	PMID:23715323
2p11.2	rs1561198	rs1009	0.83	eQTL	cis	20.1	GGCX	Pituitary	0.64	2.5e-14	TRUE	FALSE	124	1	35	37	rs1561198, GGCX	GTEx v7	PMID:23715323
2p11.2	rs1561198	rs1010	0.83	eQTL	cis	20.3	GGCX	Pituitary	0.64	2.5e-14	TRUE	FALSE	124	0	35	37	rs1561198, GGCX	GTEx v7	PMID:23715323
2p11.2	rs1561198	rs1562323	0.83	eQTL	cis	21	GGCX	Pituitary	0.64	2.5e-14	TRUE	FALSE	124	1	36	36	rs1561198, GGCX	GTEx v7	PMID:23715323
2p11.2	rs1561198	rs3770098	0.83	eQTL	cis	16.7	GGCX	Pituitary	0.64	2.7e-14	TRUE	FALSE	124	2	37	37	rs1561198, GGCX	GTEx v7	PMID:23715323
2p11.2	rs1561198	rs6705971	0.9	eQTL	cis	10.4	GGCX	Esophagus - Mucosa	0.23	2.8e-14	TRUE	FALSE	199	2	33	35	rs1561198, GGCX	GTEx v7	PMID:23715323
2p11.2	rs1561198	rs10175792	0.9	eQTL	cis	10.2	GGCX	Esophagus - Mucosa	0.23	2.8e-14	TRUE	FALSE	199	2	33	33	rs1561198, GGCX	GTEx v7	PMID:23715323
2p11.2	rs1561198	rs10179195	0.9	eQTL	cis	9.1	GGCX	Esophagus - Mucosa	0.23	2.8e-14	TRUE	FALSE	199	2	33	33	rs1561198, GGCX	GTEx v7	PMID:23715323
2p11.2	rs1561198	rs6743030	0.9	eQTL	cis	8.3	GGCX	Esophagus - Mucosa	0.23	2.8e-14	TRUE	FALSE	199	2	33	33	rs1561198, rs6743030, GGCX	GTEx v7	PMID:23715323
2p11.2	rs1561198	rs7568458	0.91	eQTL	cis	0	GGCX	Skin - Sun exposed (Lower leg)	0.27	2.8e-14	TRUE	TRUE	127	5	35	35	rs1561198, rs7568458, GGCX	GTEx v7	PMID:23715323
2p11.2	rs1561198	rs55971080	0.98	eQTL	cis	24.1	GGCX	Adipose - Subcutaneous	-	2.8e-14	TRUE	TRUE	1	3	35	35	rs1561198, GGCX	Franzén et al, (Science 2016)	PMID:27540175
2p11.2	rs1561198	-	-	eQTL	cis	21.3	GGCX	Pituitary	0.62	3.1e-14	TRUE	FALSE	124	2	35	37	rs1561198, GGCX	GTEx v7	PMID:23715323
2p11.2	rs1561198	rs6705971	0.9	eQTL	cis	10.4	GGCX	Pituitary	0.61	3.6e-14	TRUE	FALSE	124	2	33	35	rs1561198, GGCX	GTEx v7	PMID:23715323
2p11.2	rs1561198	rs10175792	0.9	eQTL	cis	10.2	GGCX	Pituitary	0.61	3.6e-14	TRUE	FALSE	124	2	33	33	rs1561198, GGCX	GTEx v7	PMID:23715323
2p11.2	rs1561198	rs10176176	0.81	eQTL	cis	9.8	GGCX	Brain - Cortex	0.79	3.6e-14	TRUE	TRUE	70	4	33	33	rs1561198, rs10176176, GGCX	GTEx v7	PMID:23715323
2p11.2	rs1561198	rs10179195	0.9	eQTL	cis	9.1	GGCX	Pituitary	0.61	3.6e-14	TRUE	FALSE	124	2	33	33	rs1561198, GGCX	GTEx v7	PMID:23715323
2p11.2	rs1561198	rs6743030	0.9	eQTL	cis	8.3	GGCX	Pituitary	0.61	3.6e-14	TRUE	FALSE	124	2	33	33	rs1561198, rs6743030, GGCX	GTEx v7	PMID:23715323
2p11.2	rs1561198	rs6547624	0.81	eQTL	cis	13.5	GGCX	Cells - EBV-transformed lymphocytes	0.83	4.1e-14	TRUE	FALSE	149	3	37	37	rs1561198, GGCX	GTEx v7	PMID:23715323
2p11.2	rs1561198	rs7568458	0.91	eQTL	cis	0	GGCX	Cells - EBV-transformed lymphocytes	0.82	5.3e-14	TRUE	FALSE	149	5	35	35	rs1561198, rs7568458, GGCX	GTEx v7	PMID:23715323
2p11.2	rs1561198	rs2028900	0.85	eQTL	cis	4.1	GGCX	Cells - EBV-transformed lymphocytes	0.82	6.8e-14	TRUE	FALSE	149	0	32	35	rs1561198, GGCX	GTEx v7	PMID:23715323
2p11.2	rs1561198	rs6547624	0.81	eQTL	cis	13.5	GGCX	Adipose - Visceral (Abdominal)	-	8.1e-14	TRUE	TRUE	1	3	37	37	rs1561198, GGCX	Franzén et al, (Science 2016)	PMID:27540175
2p11.2	rs1561198	rs6738009	0.82	eQTL	cis	34.3	GGCX	Testis	0.26	9.7e-14	TRUE	FALSE	176	0	26	26	rs1561198, GGCX	GTEx v7	PMID:23715323
2p11.2	rs1561198	rs1446668	0.9	eQTL	cis	6.9	GGCX	Esophagus - Mucosa	0.23	1e-13	TRUE	FALSE	199	2	32	32	rs1561198, GGCX	GTEx v7	PMID:23715323
2p11.2	rs1561198	rs12473819	0.91	eQTL	cis	0	GGCX	Pituitary	0.62	1.2e-13	TRUE	FALSE	124	0	33	33	rs1561198, GGCX	GTEx v7	PMID:23715323
2p11.2	rs1561198	rs6705971	0.9	eQTL	cis	10.4	GGCX	Brain - Cortex	0.8	1.5e-13	TRUE	FALSE	70	2	33	35	rs1561198, GGCX	GTEx v7	PMID:23715323
2p11.2	rs1561198	rs10175792	0.9	eQTL	cis	10.2	GGCX	Brain - Cortex	0.8	1.5e-13	TRUE	FALSE	70	2	33	33	rs1561198, GGCX	GTEx v7	PMID:23715323
2p11.2	rs1561198	rs10179195	0.9	eQTL	cis	9.1	GGCX	Brain - Cortex	0.8	1.5e-13	TRUE	FALSE	70	2	33	33	rs1561198, GGCX	GTEx v7	PMID:23715323
2p11.2	rs1561198	rs6743030	0.9	eQTL	cis	8.3	GGCX	Brain - Cortex	0.8	1.5e-13	TRUE	FALSE	70	2	33	33	rs1561198, rs6743030, GGCX	GTEx v7	PMID:23715323
2p11.2	rs1561198	rs3755014	0.9	eQTL	cis	7.8	GGCX	Brain - Cortex	0.8	1.5e-13	TRUE	FALSE	70	1	34	34	rs1561198, GGCX	GTEx v7	PMID:23715323
2p11.2	rs1561198	rs3755015	0.9	eQTL	cis	7.8	GGCX	Brain - Cortex	0.8	1.5e-13	TRUE	FALSE	70	1	34	34	rs1561198, GGCX	GTEx v7	PMID:23715323
2p11.2	rs1561198	rs565245309	0.92	eQTL	cis	0	GGCX	Brain - Cortex	0.8	1.5e-13	TRUE	FALSE	70	0	33	33	rs1561198, GGCX	GTEx v7	PMID:23715323
2p11.2	rs1561198	rs6714157	0.9	eQTL	cis	8.6	GGCX	Brain - Cortex	0.79	1.6e-13	TRUE	FALSE	70	0	34	34	rs1561198, GGCX	GTEx v7	PMID:23715323
2p11.2	rs1561198	rs11891260	0.97	eQTL	cis	7.4	GGCX	Skin - Sun exposed (Lower leg)	0.27	1.9e-13	TRUE	FALSE	127	1	33	33	rs1561198, GGCX	GTEx v7	PMID:23715323
2p11.2	rs1561198	rs2028900	0.85	eQTL	cis	4.1	GGCX	Esophagus - Mucosa	0.23	2.2e-13	TRUE	FALSE	199	0	32	35	rs1561198, GGCX	GTEx v7	PMID:23715323
2p11.2	rs1561198	rs6757263	0.8	eQTL	cis	14.9	GGCX	Cells - EBV-transformed lymphocytes	0.82	2.4e-13	TRUE	FALSE	149	1	37	39	rs1561198, GGCX	GTEx v7	PMID:23715323
2p11.2	rs1561198	rs3770098	0.83	eQTL	cis	16.7	GGCX	Cells - EBV-transformed lymphocytes	0.82	2.4e-13	TRUE	FALSE	149	2	37	37	rs1561198, GGCX	GTEx v7	PMID:23715323
2p11.2	rs1561198	rs3731827	0.83	eQTL	cis	17.4	GGCX	Cells - EBV-transformed lymphocytes	0.82	2.4e-13	TRUE	FALSE	149	1	36	36	rs1561198, rs3731827, GGCX	GTEx v7	PMID:23715323
2p11.2	rs1561198	rs1562323	0.83	eQTL	cis	21	GGCX	Cells - EBV-transformed lymphocytes	0.82	2.4e-13	TRUE	FALSE	149	1	36	36	rs1561198, GGCX	GTEx v7	PMID:23715323
2p11.2	rs1561198	rs6757263	0.8	eQTL	cis	14.9	GGCX	Pituitary	0.63	3e-13	TRUE	FALSE	124	1	37	39	rs1561198, GGCX	GTEx v7	PMID:23715323
2p11.2	rs1561198	rs6731005	0.9	eQTL	cis	11.5	GGCX	Pituitary	0.61	3.1e-13	TRUE	FALSE	124	1	34	34	rs1561198, GGCX	GTEx v7	PMID:23715323
2p11.2	rs1561198	rs6731005	0.9	eQTL	cis	11.5	GGCX	Cells - EBV-transformed lymphocytes	0.8	3.3e-13	TRUE	FALSE	149	1	34	34	rs1561198, GGCX	GTEx v7	PMID:23715323
2p11.2	rs1561198	rs3755014	0.9	eQTL	cis	7.8	GGCX	Cells - EBV-transformed lymphocytes	0.8	3.3e-13	TRUE	FALSE	149	1	34	34	rs1561198, GGCX	GTEx v7	PMID:23715323
2p11.2	rs1561198	rs3755015	0.9	eQTL	cis	7.8	GGCX	Cells - EBV-transformed lymphocytes	0.8	3.3e-13	TRUE	FALSE	149	1	34	34	rs1561198, GGCX	GTEx v7	PMID:23715323
2p11.2	rs1561198	rs565245309	0.92	eQTL	cis	0	GGCX	Cells - EBV-transformed lymphocytes	0.8	3.3e-13	TRUE	FALSE	149	0	33	33	rs1561198, GGCX	GTEx v7	PMID:23715323
2p11.2	rs1561198	rs6714157	0.9	eQTL	cis	8.6	GGCX	Cells - EBV-transformed lymphocytes	0.8	3.4e-13	TRUE	FALSE	149	0	34	34	rs1561198, GGCX	GTEx v7	PMID:23715323
2p11.2	rs1561198	rs7605975	0.91	eQTL	cis	0	GGCX	Brain - Cortex	0.79	3.4e-13	TRUE	FALSE	70	1	35	35	rs1561198, GGCX	GTEx v7	PMID:23715323
2p11.2	rs1561198	rs6547621	0.92	eQTL	cis	0	GGCX	Brain - Cortex	0.79	3.4e-13	TRUE	FALSE	70	1	35	35	rs1561198, GGCX	GTEx v7	PMID:23715323
2p11.2	rs1561198	rs6738645	0.92	eQTL	cis	0	GGCX	Brain - Cortex	0.79	3.4e-13	TRUE	FALSE	70	1	35	35	rs1561198, GGCX	GTEx v7	PMID:23715323
2p11.2	rs1561198	rs1078004	0.91	eQTL	cis	2.1	GGCX	Brain - Cortex	0.79	3.6e-13	TRUE	FALSE	70	2	35	35	rs1561198, GGCX	GTEx v7	PMID:23715323
2p11.2	rs1561198	rs3755014	0.9	eQTL	cis	7.8	GGCX	Pituitary	0.59	4.8e-13	TRUE	FALSE	124	1	34	34	rs1561198, GGCX	GTEx v7	PMID:23715323
2p11.2	rs1561198	rs3755015	0.9	eQTL	cis	7.8	GGCX	Pituitary	0.59	4.8e-13	TRUE	FALSE	124	1	34	34	rs1561198, GGCX	GTEx v7	PMID:23715323
2p11.2	rs1561198	rs6714157	0.9	eQTL	cis	8.6	GGCX	Pituitary	0.59	5e-13	TRUE	FALSE	124	0	34	34	rs1561198, GGCX	GTEx v7	PMID:23715323
2p11.2	rs1561198	rs6738009	0.82	eQTL	cis	34.3	GGCX	Thyroid	0.3	5.2e-13	TRUE	FALSE	163	0	26	26	rs1561198, GGCX	GTEx v7	PMID:23715323
2p11.2	rs1561198	-	-	eQTL	cis	21.3	GGCX	Skin - Sun exposed (Lower leg)	0.26	5.3e-13	TRUE	FALSE	127	2	35	37	rs1561198, GGCX	GTEx v7	PMID:23715323
2p11.2	rs1561198	rs1078004	0.91	eQTL	cis	2.1	GGCX	Skin - Sun exposed (Lower leg)	0.26	5.4e-13	TRUE	FALSE	127	2	35	35	rs1561198, GGCX	GTEx v7	PMID:23715323
2p11.2	rs1561198	rs6547624	0.81	eQTL	cis	13.5	GGCX	Pituitary	0.62	5.9e-13	TRUE	FALSE	124	3	37	37	rs1561198, GGCX	GTEx v7	PMID:23715323
2p11.2	rs1561198	rs2166529	0.83	eQTL	cis	29.7	GGCX	Lung	0.32	6.1e-13	TRUE	FALSE	188	0	27	29	rs1561198, rs2166529, GGCX	GTEx v7	PMID:23715323
2p11.2	rs1561198	rs11891260	0.97	eQTL	cis	7.4	GGCX	Pituitary	0.61	6.2e-13	TRUE	FALSE	124	1	33	33	rs1561198, GGCX	GTEx v7	PMID:23715323
2p11.2	rs1561198	rs1078004	0.91	eQTL	cis	2.1	GGCX	Muscle skeletal	0.32	6.3e-13	TRUE	TRUE	148	2	35	35	rs1561198, GGCX	GTEx v7	PMID:23715323
2p11.2	rs1561198	rs6731005	0.9	eQTL	cis	11.5	GGCX	Brain - Cortex	0.79	6.6e-13	TRUE	FALSE	70	1	34	34	rs1561198, GGCX	GTEx v7	PMID:23715323
2p11.2	rs1561198	rs6705971	0.9	eQTL	cis	10.4	GGCX	Cells - EBV-transformed lymphocytes	0.79	7.6e-13	TRUE	FALSE	149	2	33	35	rs1561198, GGCX	GTEx v7	PMID:23715323
2p11.2	rs1561198	rs10175792	0.9	eQTL	cis	10.2	GGCX	Cells - EBV-transformed lymphocytes	0.79	7.6e-13	TRUE	FALSE	149	2	33	33	rs1561198, GGCX	GTEx v7	PMID:23715323
2p11.2	rs1561198	rs10179195	0.9	eQTL	cis	9.1	GGCX	Cells - EBV-transformed lymphocytes	0.79	7.6e-13	TRUE	FALSE	149	2	33	33	rs1561198, GGCX	GTEx v7	PMID:23715323
2p11.2	rs1561198	rs6743030	0.9	eQTL	cis	8.3	GGCX	Cells - EBV-transformed lymphocytes	0.79	7.6e-13	TRUE	FALSE	149	2	33	33	rs1561198, rs6743030, GGCX	GTEx v7	PMID:23715323
2p11.2	rs1561198	rs5832649	0.91	eQTL	cis	0	GGCX	Pituitary	0.59	7.7e-13	TRUE	FALSE	124	1	35	35	rs1561198, GGCX	GTEx v7	PMID:23715323
2p11.2	rs1561198	rs1078004	0.91	eQTL	cis	2.1	GGCX	Pituitary	0.59	8.1e-13	TRUE	FALSE	124	2	35	35	rs1561198, GGCX	GTEx v7	PMID:23715323
2p11.2	rs1561198	rs7605975	0.91	eQTL	cis	0	GGCX	Skin - Sun exposed (Lower leg)	0.26	8.5e-13	TRUE	FALSE	127	1	35	35	rs1561198, GGCX	GTEx v7	PMID:23715323
2p11.2	rs1561198	rs6547621	0.92	eQTL	cis	0	GGCX	Skin - Sun exposed (Lower leg)	0.26	8.5e-13	TRUE	FALSE	127	1	35	35	rs1561198, GGCX	GTEx v7	PMID:23715323
2p11.2	rs1561198	rs6738645	0.92	eQTL	cis	0	GGCX	Skin - Sun exposed (Lower leg)	0.26	8.5e-13	TRUE	FALSE	127	1	35	35	rs1561198, GGCX	GTEx v7	PMID:23715323
2p11.2	rs1561198	rs1446668	0.9	eQTL	cis	6.9	GGCX	Skin - Sun exposed (Lower leg)	0.25	8.7e-13	TRUE	FALSE	127	2	32	32	rs1561198, GGCX	GTEx v7	PMID:23715323
2p11.2	rs1561198	rs1972297	0.83	eQTL	cis	19.9	GGCX	Brain - Cortex	0.81	8.8e-13	TRUE	FALSE	70	1	34	34	rs1561198, GGCX	GTEx v7	PMID:23715323
2p11.2	rs1561198	rs1058588	0.83	eQTL	cis	20.2	GGCX	Brain - Cortex	0.81	8.8e-13	TRUE	FALSE	70	1	35	37	rs1561198, GGCX	GTEx v7	PMID:23715323
2p11.2	rs1561198	rs2366639	0.83	eQTL	cis	21.3	GGCX	Brain - Cortex	0.81	8.8e-13	TRUE	FALSE	70	1	34	34	rs1561198, GGCX	GTEx v7	PMID:23715323
2p11.2	rs1561198	rs7591175	0.82	eQTL	cis	33.5	GGCX	Esophagus - Mucosa	0.22	9.7e-13	TRUE	FALSE	199	0	26	26	rs1561198, GGCX	GTEx v7	PMID:23715323
2p11.2	rs1561198	rs6731005	0.9	eQTL	cis	11.5	GGCX	Skin - Sun exposed (Lower leg)	0.26	1e-12	TRUE	FALSE	127	1	34	34	rs1561198, GGCX	GTEx v7	PMID:23715323
2p11.2	rs1561198	rs10176176	0.81	eQTL	cis	9.8	GGCX	Skin - Sun exposed (Lower leg)	0.25	1e-12	TRUE	FALSE	127	4	33	33	rs1561198, rs10176176, GGCX	GTEx v7	PMID:23715323
2p11.2	rs1561198	rs7605975	0.91	eQTL	cis	0	GGCX	Muscle skeletal	0.32	1e-12	TRUE	FALSE	148	1	35	35	rs1561198, GGCX	GTEx v7	PMID:23715323
2p11.2	rs1561198	rs6547621	0.92	eQTL	cis	0	GGCX	Muscle skeletal	0.32	1e-12	TRUE	FALSE	148	1	35	35	rs1561198, GGCX	GTEx v7	PMID:23715323
2p11.2	rs1561198	rs6738645	0.92	eQTL	cis	0	GGCX	Muscle skeletal	0.32	1e-12	TRUE	FALSE	148	1	35	35	rs1561198, GGCX	GTEx v7	PMID:23715323
2p11.2	rs1561198	rs2028900	0.85	eQTL	cis	4.1	GGCX	Muscle skeletal	0.31	1.1e-12	TRUE	FALSE	148	0	32	35	rs1561198, GGCX	GTEx v7	PMID:23715323
2p11.2	rs1561198	rs5832649	0.91	eQTL	cis	0	GGCX	Muscle skeletal	0.32	1.1e-12	TRUE	FALSE	148	1	35	35	rs1561198, GGCX	GTEx v7	PMID:23715323
2p11.2	rs1561198	rs3755014	0.9	eQTL	cis	7.8	GGCX	Muscle skeletal	0.31	1.3e-12	TRUE	FALSE	148	1	34	34	rs1561198, GGCX	GTEx v7	PMID:23715323
2p11.2	rs1561198	rs3755015	0.9	eQTL	cis	7.8	GGCX	Muscle skeletal	0.31	1.3e-12	TRUE	FALSE	148	1	34	34	rs1561198, GGCX	GTEx v7	PMID:23715323
2p11.2	rs1561198	rs12473819	0.91	eQTL	cis	0	GGCX	Skin - Sun exposed (Lower leg)	0.25	1.5e-12	TRUE	FALSE	127	0	33	33	rs1561198, GGCX	GTEx v7	PMID:23715323
2p11.2	rs1561198	rs2166529	0.83	eQTL	cis	29.7	GGCX	Esophagus - Mucosa	0.22	1.7e-12	TRUE	FALSE	199	0	27	29	rs1561198, rs2166529, GGCX	GTEx v7	PMID:23715323
2p11.2	rs1561198	rs10176176	0.81	eQTL	cis	9.8	GGCX	Pituitary	0.58	1.7e-12	TRUE	FALSE	124	4	33	33	rs1561198, rs10176176, GGCX	GTEx v7	PMID:23715323
2p11.2	rs1561198	rs3755014	0.9	eQTL	cis	7.8	GGCX	Skin - Sun exposed (Lower leg)	0.25	1.9e-12	TRUE	FALSE	127	1	34	34	rs1561198, GGCX	GTEx v7	PMID:23715323
2p11.2	rs1561198	rs3755015	0.9	eQTL	cis	7.8	GGCX	Skin - Sun exposed (Lower leg)	0.25	1.9e-12	TRUE	FALSE	127	1	34	34	rs1561198, GGCX	GTEx v7	PMID:23715323
2p11.2	rs1561198	rs6714157	0.9	eQTL	cis	8.6	GGCX	Muscle skeletal	0.31	2e-12	TRUE	FALSE	148	0	34	34	rs1561198, GGCX	GTEx v7	PMID:23715323
2p11.2	rs1561198	rs565245309	0.92	eQTL	cis	0	GGCX	Pituitary	0.58	2e-12	TRUE	FALSE	124	0	33	33	rs1561198, GGCX	GTEx v7	PMID:23715323
2p11.2	rs1561198	rs6731005	0.9	eQTL	cis	11.5	GGCX	Muscle skeletal	0.31	2.1e-12	TRUE	FALSE	148	1	34	34	rs1561198, GGCX	GTEx v7	PMID:23715323
2p11.2	rs1561198	rs2166529	0.83	eQTL	cis	29.7	GGCX	Thyroid	0.28	2.2e-12	TRUE	FALSE	163	0	27	29	rs1561198, rs2166529, GGCX	GTEx v7	PMID:23715323
2p11.2	rs1561198	rs6757263	0.8	eQTL	cis	14.9	GGCX	Brain - Cortex	0.8	2.2e-12	TRUE	FALSE	70	1	37	39	rs1561198, GGCX	GTEx v7	PMID:23715323
2p11.2	rs1561198	rs5832649	0.91	eQTL	cis	0	GGCX	Brain - Cortex	0.78	2.4e-12	TRUE	FALSE	70	1	35	35	rs1561198, GGCX	GTEx v7	PMID:23715323
2p11.2	rs1561198	rs7568458	0.91	eQTL	cis	0	GGCX	Brain - Cortex	0.77	2.4e-12	TRUE	FALSE	70	5	35	35	rs1561198, rs7568458, GGCX	GTEx v7	PMID:23715323
2p11.2	rs1561198	rs7591175	0.82	eQTL	cis	33.5	GGCX	Lung	0.31	2.6e-12	TRUE	FALSE	188	0	26	26	rs1561198, GGCX	GTEx v7	PMID:23715323
2p11.2	rs1561198	rs7568458	0.91	eQTL	cis	0	GGCX	Muscle skeletal	0.31	2.6e-12	TRUE	FALSE	148	5	35	35	rs1561198, rs7568458, GGCX	GTEx v7	PMID:23715323
2p11.2	rs1561198	rs6757263	0.8	eQTL	cis	14.9	GGCX	Skin - Sun exposed (Lower leg)	0.26	2.6e-12	TRUE	FALSE	127	1	37	39	rs1561198, GGCX	GTEx v7	PMID:23715323
2p11.2	rs1561198	rs6547624	0.81	eQTL	cis	13.5	GGCX	Brain - Cortex	0.79	2.7e-12	TRUE	FALSE	70	3	37	37	rs1561198, GGCX	GTEx v7	PMID:23715323
2p11.2	rs1561198	rs7591175	0.82	eQTL	cis	33.5	GGCX	Brain - Cortex	0.75	2.9e-12	TRUE	FALSE	70	0	26	26	rs1561198, GGCX	GTEx v7	PMID:23715323
2p11.2	rs1561198	rs2166529	0.83	eQTL	cis	29.7	GGCX	Brain - Cortex	0.75	2.9e-12	TRUE	FALSE	70	0	27	29	rs1561198, rs2166529, GGCX	GTEx v7	PMID:23715323
2p11.2	rs1561198	rs7605975	0.91	eQTL	cis	0	GGCX	Pituitary	0.58	3e-12	TRUE	FALSE	124	1	35	35	rs1561198, GGCX	GTEx v7	PMID:23715323
2p11.2	rs1561198	rs6547621	0.92	eQTL	cis	0	GGCX	Pituitary	0.58	3e-12	TRUE	FALSE	124	1	35	35	rs1561198, GGCX	GTEx v7	PMID:23715323
2p11.2	rs1561198	rs6738645	0.92	eQTL	cis	0	GGCX	Pituitary	0.58	3e-12	TRUE	FALSE	124	1	35	35	rs1561198, GGCX	GTEx v7	PMID:23715323
2p11.2	rs1561198	rs6547624	0.81	eQTL	cis	13.5	GGCX	Skin - Sun exposed (Lower leg)	0.26	3.2e-12	TRUE	FALSE	127	3	37	37	rs1561198, GGCX	GTEx v7	PMID:23715323
2p11.2	rs1561198	rs7591175	0.82	eQTL	cis	33.5	GGCX	Thyroid	0.28	3.6e-12	TRUE	FALSE	163	0	26	26	rs1561198, GGCX	GTEx v7	PMID:23715323
2p11.2	rs1561198	rs5832649	0.91	eQTL	cis	0	GGCX	Skin - Sun exposed (Lower leg)	0.25	3.6e-12	TRUE	FALSE	127	1	35	35	rs1561198, GGCX	GTEx v7	PMID:23715323
2p11.2	rs1561198	rs10176176	0.81	eQTL	cis	9.8	GGCX	Cells - EBV-transformed lymphocytes	0.75	3.9e-12	TRUE	FALSE	149	4	33	33	rs1561198, rs10176176, GGCX	GTEx v7	PMID:23715323
2p11.2	rs1561198	rs1009	0.83	eQTL	cis	20.1	GGCX	Cells - EBV-transformed lymphocytes	0.77	3.9e-12	TRUE	FALSE	149	1	35	37	rs1561198, GGCX	GTEx v7	PMID:23715323
2p11.2	rs1561198	rs1010	0.83	eQTL	cis	20.3	GGCX	Cells - EBV-transformed lymphocytes	0.77	3.9e-12	TRUE	FALSE	149	0	35	37	rs1561198, GGCX	GTEx v7	PMID:23715323
2p11.2	rs1561198	rs3731827	0.83	eQTL	cis	17.4	GGCX	Skin - Sun exposed (Lower leg)	0.25	4.1e-12	TRUE	FALSE	127	1	36	36	rs1561198, rs3731827, GGCX	GTEx v7	PMID:23715323
2p11.2	rs1561198	rs1562323	0.83	eQTL	cis	21	GGCX	Skin - Sun exposed (Lower leg)	0.25	4.1e-12	TRUE	FALSE	127	1	36	36	rs1561198, GGCX	GTEx v7	PMID:23715323
2p11.2	rs1561198	rs12473819	0.91	eQTL	cis	0	GGCX	Muscle skeletal	0.31	4.5e-12	TRUE	FALSE	148	0	33	33	rs1561198, GGCX	GTEx v7	PMID:23715323
2p11.2	rs1561198	rs3770098	0.83	eQTL	cis	16.7	GGCX	Skin - Sun exposed (Lower leg)	0.25	4.5e-12	TRUE	FALSE	127	2	37	37	rs1561198, GGCX	GTEx v7	PMID:23715323
2p11.2	rs1561198	rs55971080	0.98	eQTL	cis	24.1	GGCX	Skin - Sun exposed (Lower leg)	0.25	4.9e-12	TRUE	FALSE	127	3	35	35	rs1561198, GGCX	GTEx v7	PMID:23715323
2p11.2	rs1561198	rs2028900	0.85	eQTL	cis	4.1	GGCX	Brain - Cortex	0.75	5.2e-12	TRUE	FALSE	70	0	32	35	rs1561198, GGCX	GTEx v7	PMID:23715323
2p11.2	rs1561198	rs3731827	0.83	eQTL	cis	17.4	GGCX	Brain - Cortex	0.78	5.2e-12	TRUE	FALSE	70	1	36	36	rs1561198, rs3731827, GGCX	GTEx v7	PMID:23715323
2p11.2	rs1561198	rs1009	0.83	eQTL	cis	20.1	GGCX	Brain - Cortex	0.78	5.2e-12	TRUE	FALSE	70	1	35	37	rs1561198, GGCX	GTEx v7	PMID:23715323
2p11.2	rs1561198	rs1010	0.83	eQTL	cis	20.3	GGCX	Brain - Cortex	0.78	5.2e-12	TRUE	FALSE	70	0	35	37	rs1561198, GGCX	GTEx v7	PMID:23715323
2p11.2	rs1561198	rs1562323	0.83	eQTL	cis	21	GGCX	Brain - Cortex	0.78	5.2e-12	TRUE	FALSE	70	1	36	36	rs1561198, GGCX	GTEx v7	PMID:23715323
2p11.2	rs1561198	rs10176176	0.81	eQTL	cis	9.8	GGCX	Muscle skeletal	0.3	5.3e-12	TRUE	FALSE	148	4	33	33	rs1561198, rs10176176, GGCX	GTEx v7	PMID:23715323
2p11.2	rs1561198	-	-	eQTL	cis	21.3	GGCX	Brain - Cortex	0.76	5.6e-12	TRUE	FALSE	70	2	35	37	rs1561198, GGCX	GTEx v7	PMID:23715323
2p11.2	rs1561198	rs6738009	0.82	eQTL	cis	34.3	GGCX	Esophagus - Mucosa	0.22	5.8e-12	TRUE	FALSE	199	0	26	26	rs1561198, GGCX	GTEx v7	PMID:23715323
2p11.2	rs1561198	rs3770098	0.83	eQTL	cis	16.7	GGCX	Brain - Cortex	0.78	5.8e-12	TRUE	FALSE	70	2	37	37	rs1561198, GGCX	GTEx v7	PMID:23715323
2p11.2	rs1561198	rs6705971	0.9	eQTL	cis	10.4	GGCX	Skin - Sun exposed (Lower leg)	0.24	6e-12	TRUE	FALSE	127	2	33	35	rs1561198, GGCX	GTEx v7	PMID:23715323
2p11.2	rs1561198	rs10175792	0.9	eQTL	cis	10.2	GGCX	Skin - Sun exposed (Lower leg)	0.24	6e-12	TRUE	FALSE	127	2	33	33	rs1561198, GGCX	GTEx v7	PMID:23715323
2p11.2	rs1561198	rs10179195	0.9	eQTL	cis	9.1	GGCX	Skin - Sun exposed (Lower leg)	0.24	6e-12	TRUE	FALSE	127	2	33	33	rs1561198, GGCX	GTEx v7	PMID:23715323
2p11.2	rs1561198	rs6743030	0.9	eQTL	cis	8.3	GGCX	Skin - Sun exposed (Lower leg)	0.24	6e-12	TRUE	FALSE	127	2	33	33	rs1561198, rs6743030, GGCX	GTEx v7	PMID:23715323
2p11.2	rs1561198	rs6714157	0.9	eQTL	cis	8.6	GGCX	Skin - Sun exposed (Lower leg)	0.25	6.6e-12	TRUE	FALSE	127	0	34	34	rs1561198, GGCX	GTEx v7	PMID:23715323
2p11.2	rs1561198	rs6738009	0.82	eQTL	cis	34.3	GGCX	Lung	0.31	6.7e-12	TRUE	FALSE	188	0	26	26	rs1561198, GGCX	GTEx v7	PMID:23715323
2p11.2	rs1561198	rs565245309	0.92	eQTL	cis	0	GGCX	Skin - Sun exposed (Lower leg)	0.25	7.8e-12	TRUE	FALSE	127	0	33	33	rs1561198, GGCX	GTEx v7	PMID:23715323
2p11.2	rs1561198	rs565245309	0.92	eQTL	cis	0	GGCX	Muscle skeletal	0.31	7.9e-12	TRUE	FALSE	148	0	33	33	rs1561198, GGCX	GTEx v7	PMID:23715323
2p11.2	rs1561198	rs55971080	0.98	eQTL	cis	24.1	GGCX	Pancreas	0.32	8.3e-12	TRUE	TRUE	155	3	35	35	rs1561198, GGCX	GTEx v7	PMID:23715323
2p11.2	rs1561198	rs1010	0.83	eQTL	cis	20.3	GGCX	Skin - Sun exposed (Lower leg)	0.25	8.4e-12	TRUE	FALSE	127	0	35	37	rs1561198, GGCX	GTEx v7	PMID:23715323
2p11.2	rs1561198	rs55971080	0.98	eQTL	cis	24.1	GGCX	Brain - Cortex	0.76	8.4e-12	TRUE	FALSE	70	3	35	35	rs1561198, GGCX	GTEx v7	PMID:23715323
2p11.2	rs1561198	rs6547624	0.81	eQTL	cis	13.5	GGCX	Muscle skeletal	0.31	8.7e-12	TRUE	FALSE	148	3	37	37	rs1561198, GGCX	GTEx v7	PMID:23715323
2p11.2	rs1561198	rs6757263	0.8	eQTL	cis	14.9	GGCX	Muscle skeletal	0.31	8.8e-12	TRUE	FALSE	148	1	37	39	rs1561198, GGCX	GTEx v7	PMID:23715323
2p11.2	rs1561198	rs1009	0.83	eQTL	cis	20.1	GGCX	Skin - Sun exposed (Lower leg)	0.25	9e-12	TRUE	FALSE	127	1	35	37	rs1561198, GGCX	GTEx v7	PMID:23715323
2p11.2	rs1561198	rs1446668	0.9	eQTL	cis	6.9	GGCX	Brain - Cortex	0.77	9.7e-12	TRUE	FALSE	70	2	32	32	rs1561198, GGCX	GTEx v7	PMID:23715323
2p11.2	rs1561198	rs11891260	0.97	eQTL	cis	7.4	GGCX	Brain - Cortex	0.77	9.7e-12	TRUE	FALSE	70	1	33	33	rs1561198, GGCX	GTEx v7	PMID:23715323
2p11.2	rs1561198	rs3731827	0.83	eQTL	cis	17.4	GGCX	Muscle skeletal	0.31	9.7e-12	TRUE	FALSE	148	1	36	36	rs1561198, rs3731827, GGCX	GTEx v7	PMID:23715323
2p11.2	rs1561198	rs1562323	0.83	eQTL	cis	21	GGCX	Muscle skeletal	0.31	9.7e-12	TRUE	FALSE	148	1	36	36	rs1561198, GGCX	GTEx v7	PMID:23715323
2p11.2	rs1561198	rs3770098	0.83	eQTL	cis	16.7	GGCX	Muscle skeletal	0.31	9.8e-12	TRUE	FALSE	148	2	37	37	rs1561198, GGCX	GTEx v7	PMID:23715323
2p11.2	rs1561198	rs6705971	0.9	eQTL	cis	10.4	GGCX	Muscle skeletal	0.3	1e-11	TRUE	FALSE	148	2	33	35	rs1561198, GGCX	GTEx v7	PMID:23715323
2p11.2	rs1561198	rs10175792	0.9	eQTL	cis	10.2	GGCX	Muscle skeletal	0.3	1e-11	TRUE	FALSE	148	2	33	33	rs1561198, GGCX	GTEx v7	PMID:23715323
2p11.2	rs1561198	rs10179195	0.9	eQTL	cis	9.1	GGCX	Muscle skeletal	0.3	1e-11	TRUE	FALSE	148	2	33	33	rs1561198, GGCX	GTEx v7	PMID:23715323
2p11.2	rs1561198	rs6743030	0.9	eQTL	cis	8.3	GGCX	Muscle skeletal	0.3	1e-11	TRUE	FALSE	148	2	33	33	rs1561198, rs6743030, GGCX	GTEx v7	PMID:23715323
2p11.2	rs1561198	rs11891260	0.97	eQTL	cis	7.4	GGCX	Muscle skeletal	0.31	1e-11	TRUE	FALSE	148	1	33	33	rs1561198, GGCX	GTEx v7	PMID:23715323
2p11.2	rs1561198	rs12473819	0.91	eQTL	cis	0	GGCX	Brain - Cortex	0.77	1.1e-11	TRUE	FALSE	70	0	33	33	rs1561198, GGCX	GTEx v7	PMID:23715323
2p11.2	rs1561198	-	-	eQTL	cis	21.3	GGCX	Muscle skeletal	0.31	1.2e-11	TRUE	FALSE	148	2	35	37	rs1561198, GGCX	GTEx v7	PMID:23715323
2p11.2	rs1561198	rs6738009	0.82	eQTL	cis	34.3	GGCX	Brain - Cortex	0.79	1.2e-11	TRUE	FALSE	70	0	26	26	rs1561198, GGCX	GTEx v7	PMID:23715323
2p11.2	rs1561198	rs2028900	0.85	eQTL	cis	4.1	GGCX	Pituitary	0.56	1.3e-11	TRUE	FALSE	124	0	32	35	rs1561198, GGCX	GTEx v7	PMID:23715323
2p11.2	rs1561198	rs7568458	0.91	eQTL	cis	0	GGCX	Pituitary	0.57	1.3e-11	TRUE	FALSE	124	5	35	35	rs1561198, rs7568458, GGCX	GTEx v7	PMID:23715323
2p11.2	rs1561198	rs12473819	0.91	eQTL	cis	0	GGCX	Cells - EBV-transformed lymphocytes	0.76	1.5e-11	TRUE	FALSE	149	0	33	33	rs1561198, GGCX	GTEx v7	PMID:23715323
2p11.2	rs1561198	rs55971080	0.98	eQTL	cis	24.1	GGCX	Muscle skeletal	0.3	1.7e-11	TRUE	FALSE	148	3	35	35	rs1561198, GGCX	GTEx v7	PMID:23715323
2p11.2	rs1561198	rs1446668	0.9	eQTL	cis	6.9	GGCX	Muscle skeletal	0.3	1.9e-11	TRUE	FALSE	148	2	32	32	rs1561198, GGCX	GTEx v7	PMID:23715323
2p11.2	rs1561198	rs6705971	0.9	eQTL	cis	10.4	GGCX	Pancreas	0.31	2.1e-11	TRUE	FALSE	155	2	33	35	rs1561198, GGCX	GTEx v7	PMID:23715323
2p11.2	rs1561198	rs10175792	0.9	eQTL	cis	10.2	GGCX	Pancreas	0.31	2.1e-11	TRUE	FALSE	155	2	33	33	rs1561198, GGCX	GTEx v7	PMID:23715323
2p11.2	rs1561198	rs10179195	0.9	eQTL	cis	9.1	GGCX	Pancreas	0.31	2.1e-11	TRUE	FALSE	155	2	33	33	rs1561198, GGCX	GTEx v7	PMID:23715323
2p11.2	rs1561198	rs6743030	0.9	eQTL	cis	8.3	GGCX	Pancreas	0.31	2.1e-11	TRUE	FALSE	155	2	33	33	rs1561198, rs6743030, GGCX	GTEx v7	PMID:23715323
2p11.2	rs1561198	rs1010	0.83	eQTL	cis	20.3	GGCX	Muscle skeletal	0.3	2.2e-11	TRUE	FALSE	148	0	35	37	rs1561198, GGCX	GTEx v7	PMID:23715323
2p11.2	rs1561198	-	-	eQTL	cis	21.3	GGCX	Pancreas	0.31	2.3e-11	TRUE	FALSE	155	2	35	37	rs1561198, GGCX	GTEx v7	PMID:23715323
2p11.2	rs1561198	-	-	eQTL	cis	21.3	GGCX	Cells - EBV-transformed lymphocytes	0.76	3.1e-11	TRUE	FALSE	149	2	35	37	rs1561198, GGCX	GTEx v7	PMID:23715323
2p11.2	rs1561198	rs1009	0.83	eQTL	cis	20.1	GGCX	Muscle skeletal	0.3	3.1e-11	TRUE	FALSE	148	1	35	37	rs1561198, GGCX	GTEx v7	PMID:23715323
2p11.2	rs1561198	rs2366639	0.83	eQTL	cis	21.3	GGCX	Skin - Sun exposed (Lower leg)	0.23	3.3e-11	TRUE	FALSE	127	1	34	34	rs1561198, GGCX	GTEx v7	PMID:23715323
2p11.2	rs1561198	rs1972297	0.83	eQTL	cis	19.9	GGCX	Skin - Sun exposed (Lower leg)	0.23	3.7e-11	TRUE	FALSE	127	1	34	34	rs1561198, GGCX	GTEx v7	PMID:23715323
2p11.2	rs1561198	rs1058588	0.83	eQTL	cis	20.2	GGCX	Skin - Sun exposed (Lower leg)	0.23	3.7e-11	TRUE	FALSE	127	1	35	37	rs1561198, GGCX	GTEx v7	PMID:23715323
2p11.2	rs1561198	rs10176176	0.81	eQTL	cis	9.8	GGCX	Brain - Anterior cingulate cortex (BA24)	0.61	5.1e-11	TRUE	TRUE	70	4	33	33	rs1561198, rs10176176, GGCX	GTEx v7	PMID:23715323
2p11.2	rs1561198	rs7605975	0.91	eQTL	cis	0	GGCX	Heart - Left ventricle	0.35	5.5e-11	TRUE	TRUE	108	1	35	35	rs1561198, GGCX	GTEx v7	PMID:23715323
2p11.2	rs1561198	rs6547621	0.92	eQTL	cis	0	GGCX	Heart - Left ventricle	0.35	5.5e-11	TRUE	TRUE	108	1	35	35	rs1561198, GGCX	GTEx v7	PMID:23715323
2p11.2	rs1561198	rs6738645	0.92	eQTL	cis	0	GGCX	Heart - Left ventricle	0.35	5.5e-11	TRUE	TRUE	108	1	35	35	rs1561198, GGCX	GTEx v7	PMID:23715323
2p11.2	rs1561198	rs1078004	0.91	eQTL	cis	2.1	GGCX	Heart - Left ventricle	0.34	5.7e-11	TRUE	FALSE	108	2	35	35	rs1561198, GGCX	GTEx v7	PMID:23715323
2p11.2	rs1561198	rs2366639	0.83	eQTL	cis	21.3	GGCX	Muscle skeletal	0.29	5.8e-11	TRUE	FALSE	148	1	34	34	rs1561198, GGCX	GTEx v7	PMID:23715323
2p11.2	rs1561198	rs6731005	0.9	eQTL	cis	11.5	GGCX	Spleen	0.59	6e-11	TRUE	TRUE	81	1	34	34	rs1561198, GGCX	GTEx v7	PMID:23715323
2p11.2	rs1561198	rs3755014	0.9	eQTL	cis	7.8	GGCX	Spleen	0.59	6e-11	TRUE	TRUE	81	1	34	34	rs1561198, GGCX	GTEx v7	PMID:23715323
2p11.2	rs1561198	rs3755015	0.9	eQTL	cis	7.8	GGCX	Spleen	0.59	6e-11	TRUE	TRUE	81	1	34	34	rs1561198, GGCX	GTEx v7	PMID:23715323
2p11.2	rs1561198	rs10176176	0.81	eQTL	cis	9.8	GGCX	Pancreas	0.3	6.3e-11	TRUE	FALSE	155	4	33	33	rs1561198, rs10176176, GGCX	GTEx v7	PMID:23715323
2p11.2	rs1561198	rs11891260	0.97	eQTL	cis	7.4	GGCX	Heart - Left ventricle	0.34	6.4e-11	TRUE	FALSE	108	1	33	33	rs1561198, GGCX	GTEx v7	PMID:23715323
2p11.2	rs1561198	rs2166529	0.83	eQTL	cis	29.7	GGCX	Muscle skeletal	0.29	6.6e-11	TRUE	FALSE	148	0	27	29	rs1561198, rs2166529, GGCX	GTEx v7	PMID:23715323
2p11.2	rs1561198	rs6731005	0.9	eQTL	cis	11.5	GGCX	Pancreas	0.3	7e-11	TRUE	FALSE	155	1	34	34	rs1561198, GGCX	GTEx v7	PMID:23715323
2p11.2	rs1561198	rs6714157	0.9	eQTL	cis	8.6	GGCX	Pancreas	0.3	7e-11	TRUE	FALSE	155	0	34	34	rs1561198, GGCX	GTEx v7	PMID:23715323
2p11.2	rs1561198	rs3755014	0.9	eQTL	cis	7.8	GGCX	Pancreas	0.3	7e-11	TRUE	FALSE	155	1	34	34	rs1561198, GGCX	GTEx v7	PMID:23715323
2p11.2	rs1561198	rs3755015	0.9	eQTL	cis	7.8	GGCX	Pancreas	0.3	7e-11	TRUE	FALSE	155	1	34	34	rs1561198, GGCX	GTEx v7	PMID:23715323
2p11.2	rs1561198	rs1058588	0.83	eQTL	cis	20.2	GGCX	Muscle skeletal	0.29	7.3e-11	TRUE	FALSE	148	1	35	37	rs1561198, GGCX	GTEx v7	PMID:23715323
2p11.2	rs1561198	rs565245309	0.92	eQTL	cis	0	GGCX	Heart - Left ventricle	0.34	7.4e-11	TRUE	FALSE	108	0	33	33	rs1561198, GGCX	GTEx v7	PMID:23715323
2p11.2	rs1561198	rs1972297	0.83	eQTL	cis	19.9	GGCX	Cells - EBV-transformed lymphocytes	0.72	7.8e-11	TRUE	FALSE	149	1	34	34	rs1561198, GGCX	GTEx v7	PMID:23715323
2p11.2	rs1561198	rs1058588	0.83	eQTL	cis	20.2	GGCX	Cells - EBV-transformed lymphocytes	0.72	7.8e-11	TRUE	FALSE	149	1	35	37	rs1561198, GGCX	GTEx v7	PMID:23715323
2p11.2	rs1561198	rs2366639	0.83	eQTL	cis	21.3	GGCX	Cells - EBV-transformed lymphocytes	0.72	7.8e-11	TRUE	FALSE	149	1	34	34	rs1561198, GGCX	GTEx v7	PMID:23715323
2p11.2	rs1561198	rs2028900	0.85	eQTL	cis	4.1	GGCX	Pancreas	0.3	8.2e-11	TRUE	FALSE	155	0	32	35	rs1561198, GGCX	GTEx v7	PMID:23715323
2p11.2	rs1561198	rs1972297	0.83	eQTL	cis	19.9	GGCX	Muscle skeletal	0.29	8.2e-11	TRUE	FALSE	148	1	34	34	rs1561198, GGCX	GTEx v7	PMID:23715323
2p11.2	rs1561198	rs6738009	0.82	eQTL	cis	34.3	GGCX	Pituitary	0.57	9.7e-11	TRUE	FALSE	124	0	26	26	rs1561198, GGCX	GTEx v7	PMID:23715323
2p11.2	rs1561198	rs6714157	0.9	eQTL	cis	8.6	GGCX	Spleen	0.59	1e-10	TRUE	FALSE	81	0	34	34	rs1561198, GGCX	GTEx v7	PMID:23715323
2p11.2	rs1561198	rs7568458	0.91	eQTL	cis	0	GGCX	Pancreas	0.3	1e-10	TRUE	FALSE	155	5	35	35	rs1561198, rs7568458, GGCX	GTEx v7	PMID:23715323
2p11.2	rs1561198	rs1446668	0.9	eQTL	cis	6.9	GGCX	Brain - Anterior cingulate cortex (BA24)	0.62	1.1e-10	TRUE	FALSE	70	2	32	32	rs1561198, GGCX	GTEx v7	PMID:23715323
2p11.2	rs1561198	rs1446668	0.9	eQTL	cis	6.9	GGCX	Pancreas	0.3	1.1e-10	TRUE	FALSE	155	2	32	32	rs1561198, GGCX	GTEx v7	PMID:23715323
2p11.2	rs1561198	rs1078004	0.91	eQTL	cis	2.1	GGCX	Pancreas	0.3	1.1e-10	TRUE	FALSE	155	2	35	35	rs1561198, GGCX	GTEx v7	PMID:23715323
2p11.2	rs1561198	rs7605975	0.91	eQTL	cis	0	GGCX	Pancreas	0.3	1.1e-10	TRUE	FALSE	155	1	35	35	rs1561198, GGCX	GTEx v7	PMID:23715323
2p11.2	rs1561198	rs6547621	0.92	eQTL	cis	0	GGCX	Pancreas	0.3	1.1e-10	TRUE	FALSE	155	1	35	35	rs1561198, GGCX	GTEx v7	PMID:23715323
2p11.2	rs1561198	rs6738645	0.92	eQTL	cis	0	GGCX	Pancreas	0.3	1.1e-10	TRUE	FALSE	155	1	35	35	rs1561198, GGCX	GTEx v7	PMID:23715323
2p11.2	rs1561198	rs7568458	0.91	eQTL	cis	0	GGCX	Heart - Left ventricle	0.34	1.1e-10	TRUE	FALSE	108	5	35	35	rs1561198, rs7568458, GGCX	GTEx v7	PMID:23715323
2p11.2	rs1561198	rs55971080	0.98	eQTL	cis	24.1	GGCX	Brain - Anterior cingulate cortex (BA24)	0.62	1.1e-10	TRUE	FALSE	70	3	35	35	rs1561198, GGCX	GTEx v7	PMID:23715323
2p11.2	rs1561198	rs2028900	0.85	eQTL	cis	4.1	GGCX	Heart - Left ventricle	0.33	1.3e-10	TRUE	FALSE	108	0	32	35	rs1561198, GGCX	GTEx v7	PMID:23715323
2p11.2	rs1561198	-	-	eQTL	cis	21.3	GGCX	Spleen	0.58	1.4e-10	TRUE	FALSE	81	2	35	37	rs1561198, GGCX	GTEx v7	PMID:23715323
2p11.2	rs1561198	rs6709288	0.82	eQTL	cis	34.2	GGCX	Blood	-	1.4e-10	TRUE	TRUE	1	2	2	2	rs1561198, GGCX	Franzén et al, (Science 2016)	PMID:27540175
2p11.2	rs1561198	rs6709288	0.82	eQTL	cis	34.2	GGCX	Muscle skeletal	-	1.4e-10	TRUE	TRUE	1	2	2	2	rs1561198, GGCX	Franzén et al, (Science 2016)	PMID:27540175
2p11.2	rs1561198	rs7591175	0.82	eQTL	cis	33.5	GGCX	Spleen	0.55	1.4e-10	TRUE	FALSE	81	0	26	26	rs1561198, GGCX	GTEx v7	PMID:23715323
2p11.2	rs1561198	rs7591175	0.82	eQTL	cis	33.5	GGCX	Muscle skeletal	0.28	1.5e-10	TRUE	FALSE	148	0	26	26	rs1561198, GGCX	GTEx v7	PMID:23715323
2p11.2	rs1561198	rs2028900	0.85	eQTL	cis	4.1	GGCX	Spleen	0.57	1.6e-10	TRUE	FALSE	81	0	32	35	rs1561198, GGCX	GTEx v7	PMID:23715323
2p11.2	rs1561198	rs1078004	0.91	eQTL	cis	2.1	GGCX	Spleen	0.57	1.6e-10	TRUE	FALSE	81	2	35	35	rs1561198, GGCX	GTEx v7	PMID:23715323
2p11.2	rs1561198	rs7605975	0.91	eQTL	cis	0	GGCX	Spleen	0.57	1.6e-10	TRUE	FALSE	81	1	35	35	rs1561198, GGCX	GTEx v7	PMID:23715323
2p11.2	rs1561198	rs6547621	0.92	eQTL	cis	0	GGCX	Spleen	0.57	1.6e-10	TRUE	FALSE	81	1	35	35	rs1561198, GGCX	GTEx v7	PMID:23715323
2p11.2	rs1561198	rs6738645	0.92	eQTL	cis	0	GGCX	Spleen	0.57	1.6e-10	TRUE	FALSE	81	1	35	35	rs1561198, GGCX	GTEx v7	PMID:23715323
2p11.2	rs1561198	rs7568458	0.91	eQTL	cis	0	GGCX	Spleen	0.57	1.6e-10	TRUE	FALSE	81	5	35	35	rs1561198, rs7568458, GGCX	GTEx v7	PMID:23715323
2p11.2	rs1561198	rs12473819	0.91	eQTL	cis	0	GGCX	Heart - Left ventricle	0.34	1.7e-10	TRUE	FALSE	108	0	33	33	rs1561198, GGCX	GTEx v7	PMID:23715323
2p11.2	rs1561198	rs55971080	0.98	eQTL	cis	24.1	GGCX	Cells - EBV-transformed lymphocytes	0.72	1.7e-10	TRUE	FALSE	149	3	35	35	rs1561198, GGCX	GTEx v7	PMID:23715323
2p11.2	rs1561198	rs6738009	0.82	eQTL	cis	34.3	GGCX	Muscle skeletal	0.29	1.9e-10	TRUE	FALSE	148	0	26	26	rs1561198, GGCX	GTEx v7	PMID:23715323
2p11.2	rs1561198	rs1446668	0.9	eQTL	cis	6.9	GGCX	Heart - Left ventricle	0.33	2.2e-10	TRUE	FALSE	108	2	32	32	rs1561198, GGCX	GTEx v7	PMID:23715323
2p11.2	rs1561198	rs2028900	0.85	eQTL	cis	4.1	GGCX	Skin - Sun exposed (Lower leg)	0.22	2.2e-10	TRUE	FALSE	127	0	32	35	rs1561198, GGCX	GTEx v7	PMID:23715323
2p11.2	rs1561198	rs12473819	0.91	eQTL	cis	0	GGCX	Brain - Anterior cingulate cortex (BA24)	0.61	2.3e-10	TRUE	FALSE	70	0	33	33	rs1561198, GGCX	GTEx v7	PMID:23715323
2p11.2	rs1561198	rs11891260	0.97	eQTL	cis	7.4	GGCX	Brain - Anterior cingulate cortex (BA24)	0.61	2.3e-10	TRUE	FALSE	70	1	33	33	rs1561198, GGCX	GTEx v7	PMID:23715323
2p11.2	rs1561198	rs5832649	0.91	eQTL	cis	0	GGCX	Heart - Left ventricle	0.34	2.4e-10	TRUE	FALSE	108	1	35	35	rs1561198, GGCX	GTEx v7	PMID:23715323
2p11.2	rs1561198	rs2166529	0.83	eQTL	cis	29.7	GGCX	Spleen	0.54	2.6e-10	TRUE	FALSE	81	0	27	29	rs1561198, rs2166529, GGCX	GTEx v7	PMID:23715323
2p11.2	rs1561198	rs5832649	0.91	eQTL	cis	0	GGCX	Pancreas	0.3	2.6e-10	TRUE	FALSE	155	1	35	35	rs1561198, GGCX	GTEx v7	PMID:23715323
2p11.2	rs1561198	rs2028900	0.85	eQTL	cis	4.1	GGCX	Brain - Anterior cingulate cortex (BA24)	0.6	3e-10	TRUE	FALSE	70	0	32	35	rs1561198, GGCX	GTEx v7	PMID:23715323
2p11.2	rs1561198	rs6731005	0.9	eQTL	cis	11.5	GGCX	Brain - Anterior cingulate cortex (BA24)	0.61	3.1e-10	TRUE	FALSE	70	1	34	34	rs1561198, GGCX	GTEx v7	PMID:23715323
2p11.2	rs1561198	rs6714157	0.9	eQTL	cis	8.6	GGCX	Brain - Anterior cingulate cortex (BA24)	0.62	3.1e-10	TRUE	FALSE	70	0	34	34	rs1561198, GGCX	GTEx v7	PMID:23715323
2p11.2	rs1561198	rs3755014	0.9	eQTL	cis	7.8	GGCX	Brain - Anterior cingulate cortex (BA24)	0.61	3.1e-10	TRUE	FALSE	70	1	34	34	rs1561198, GGCX	GTEx v7	PMID:23715323
2p11.2	rs1561198	rs3755015	0.9	eQTL	cis	7.8	GGCX	Brain - Anterior cingulate cortex (BA24)	0.61	3.1e-10	TRUE	FALSE	70	1	34	34	rs1561198, GGCX	GTEx v7	PMID:23715323
2p11.2	rs1561198	rs1078004	0.91	eQTL	cis	2.1	GGCX	Brain - Anterior cingulate cortex (BA24)	0.62	3.1e-10	TRUE	FALSE	70	2	35	35	rs1561198, GGCX	GTEx v7	PMID:23715323
2p11.2	rs1561198	rs7605975	0.91	eQTL	cis	0	GGCX	Brain - Anterior cingulate cortex (BA24)	0.61	3.1e-10	TRUE	FALSE	70	1	35	35	rs1561198, GGCX	GTEx v7	PMID:23715323
2p11.2	rs1561198	rs565245309	0.92	eQTL	cis	0	GGCX	Brain - Anterior cingulate cortex (BA24)	0.61	3.1e-10	TRUE	FALSE	70	0	33	33	rs1561198, GGCX	GTEx v7	PMID:23715323
2p11.2	rs1561198	rs6547621	0.92	eQTL	cis	0	GGCX	Brain - Anterior cingulate cortex (BA24)	0.61	3.1e-10	TRUE	FALSE	70	1	35	35	rs1561198, GGCX	GTEx v7	PMID:23715323
2p11.2	rs1561198	rs5832649	0.91	eQTL	cis	0	GGCX	Brain - Anterior cingulate cortex (BA24)	0.61	3.1e-10	TRUE	FALSE	70	1	35	35	rs1561198, GGCX	GTEx v7	PMID:23715323
2p11.2	rs1561198	rs6738645	0.92	eQTL	cis	0	GGCX	Brain - Anterior cingulate cortex (BA24)	0.61	3.1e-10	TRUE	FALSE	70	1	35	35	rs1561198, GGCX	GTEx v7	PMID:23715323
2p11.2	rs1561198	rs6757263	0.8	eQTL	cis	14.9	GGCX	Spleen	0.61	3.1e-10	TRUE	FALSE	81	1	37	39	rs1561198, GGCX	GTEx v7	PMID:23715323
2p11.2	rs1561198	rs3770098	0.83	eQTL	cis	16.7	GGCX	Spleen	0.61	3.1e-10	TRUE	FALSE	81	2	37	37	rs1561198, GGCX	GTEx v7	PMID:23715323
2p11.2	rs1561198	rs3731827	0.83	eQTL	cis	17.4	GGCX	Spleen	0.61	3.1e-10	TRUE	FALSE	81	1	36	36	rs1561198, rs3731827, GGCX	GTEx v7	PMID:23715323
2p11.2	rs1561198	rs1562323	0.83	eQTL	cis	21	GGCX	Spleen	0.61	3.1e-10	TRUE	FALSE	81	1	36	36	rs1561198, GGCX	GTEx v7	PMID:23715323
2p11.2	rs1561198	rs6731005	0.9	eQTL	cis	11.5	GGCX	Heart - Left ventricle	0.33	3.2e-10	TRUE	FALSE	108	1	34	34	rs1561198, GGCX	GTEx v7	PMID:23715323
2p11.2	rs1561198	rs3755014	0.9	eQTL	cis	7.8	GGCX	Heart - Left ventricle	0.33	3.2e-10	TRUE	FALSE	108	1	34	34	rs1561198, GGCX	GTEx v7	PMID:23715323
2p11.2	rs1561198	rs3755015	0.9	eQTL	cis	7.8	GGCX	Heart - Left ventricle	0.33	3.2e-10	TRUE	FALSE	108	1	34	34	rs1561198, GGCX	GTEx v7	PMID:23715323
2p11.2	rs1561198	rs10176176	0.81	eQTL	cis	9.8	GGCX	Heart - Left ventricle	0.33	3.3e-10	TRUE	FALSE	108	4	33	33	rs1561198, rs10176176, GGCX	GTEx v7	PMID:23715323
2p11.2	rs1561198	rs6714157	0.9	eQTL	cis	8.6	GGCX	Heart - Left ventricle	0.33	3.3e-10	TRUE	FALSE	108	0	34	34	rs1561198, GGCX	GTEx v7	PMID:23715323
2p11.2	rs1561198	rs6757263	0.8	eQTL	cis	14.9	GGCX	Pancreas	0.3	3.5e-10	TRUE	FALSE	155	1	37	39	rs1561198, GGCX	GTEx v7	PMID:23715323
2p11.2	rs1561198	rs3770098	0.83	eQTL	cis	16.7	GGCX	Pancreas	0.3	3.5e-10	TRUE	FALSE	155	2	37	37	rs1561198, GGCX	GTEx v7	PMID:23715323
2p11.2	rs1561198	rs3731827	0.83	eQTL	cis	17.4	GGCX	Pancreas	0.3	3.5e-10	TRUE	FALSE	155	1	36	36	rs1561198, rs3731827, GGCX	GTEx v7	PMID:23715323
2p11.2	rs1561198	rs1562323	0.83	eQTL	cis	21	GGCX	Pancreas	0.3	3.5e-10	TRUE	FALSE	155	1	36	36	rs1561198, GGCX	GTEx v7	PMID:23715323
2p11.2	rs1561198	-	-	eQTL	cis	21.3	GGCX	Heart - Left ventricle	0.33	3.7e-10	TRUE	FALSE	108	2	35	37	rs1561198, GGCX	GTEx v7	PMID:23715323
2p11.2	rs1561198	rs6738009	0.82	eQTL	cis	34.3	GGCX	Spleen	0.55	3.7e-10	TRUE	FALSE	81	0	26	26	rs1561198, GGCX	GTEx v7	PMID:23715323
2p11.2	rs1561198	rs5832649	0.91	eQTL	cis	0	GGCX	Spleen	0.59	3.8e-10	TRUE	FALSE	81	1	35	35	rs1561198, GGCX	GTEx v7	PMID:23715323
2p11.2	rs1561198	rs2166529	0.83	eQTL	cis	29.7	GGCX	Skin - Sun exposed (Lower leg)	0.23	3.9e-10	TRUE	FALSE	127	0	27	29	rs1561198, rs2166529, GGCX	GTEx v7	PMID:23715323
2p11.2	rs1561198	rs565245309	0.92	eQTL	cis	0	GGCX	Spleen	0.57	4.1e-10	TRUE	FALSE	81	0	33	33	rs1561198, GGCX	GTEx v7	PMID:23715323
2p11.2	rs1561198	rs7591175	0.82	eQTL	cis	33.5	GGCX	Skin - Sun exposed (Lower leg)	0.23	4.3e-10	TRUE	FALSE	127	0	26	26	rs1561198, GGCX	GTEx v7	PMID:23715323
2p11.2	rs1561198	rs7568458	0.91	eQTL	cis	0	GGCX	Brain - Anterior cingulate cortex (BA24)	0.62	4.6e-10	TRUE	FALSE	70	5	35	35	rs1561198, rs7568458, GGCX	GTEx v7	PMID:23715323
2p11.2	rs1561198	rs10176176	0.81	eQTL	cis	9.8	GGCX	Spleen	0.56	4.7e-10	TRUE	FALSE	81	4	33	33	rs1561198, rs10176176, GGCX	GTEx v7	PMID:23715323
2p11.2	rs1561198	rs55971080	0.98	eQTL	cis	24.1	GGCX	Spleen	0.56	4.7e-10	TRUE	FALSE	81	3	35	35	rs1561198, GGCX	GTEx v7	PMID:23715323
2p11.2	rs1561198	rs2166529	0.83	eQTL	cis	29.7	GGCX	Pituitary	0.52	4.8e-10	TRUE	FALSE	124	0	27	29	rs1561198, rs2166529, GGCX	GTEx v7	PMID:23715323
2p11.2	rs1561198	rs6705971	0.9	eQTL	cis	10.4	GGCX	Heart - Left ventricle	0.32	5e-10	TRUE	FALSE	108	2	33	35	rs1561198, GGCX	GTEx v7	PMID:23715323
2p11.2	rs1561198	rs10175792	0.9	eQTL	cis	10.2	GGCX	Heart - Left ventricle	0.32	5e-10	TRUE	FALSE	108	2	33	33	rs1561198, GGCX	GTEx v7	PMID:23715323
2p11.2	rs1561198	rs10179195	0.9	eQTL	cis	9.1	GGCX	Heart - Left ventricle	0.32	5e-10	TRUE	FALSE	108	2	33	33	rs1561198, GGCX	GTEx v7	PMID:23715323
2p11.2	rs1561198	rs6743030	0.9	eQTL	cis	8.3	GGCX	Heart - Left ventricle	0.32	5e-10	TRUE	FALSE	108	2	33	33	rs1561198, rs6743030, GGCX	GTEx v7	PMID:23715323
2p11.2	rs1561198	rs1972297	0.83	eQTL	cis	19.9	GGCX	Spleen	0.57	5.3e-10	TRUE	FALSE	81	1	34	34	rs1561198, GGCX	GTEx v7	PMID:23715323
2p11.2	rs1561198	rs565245309	0.92	eQTL	cis	0	GGCX	Pancreas	0.29	5.4e-10	TRUE	FALSE	155	0	33	33	rs1561198, GGCX	GTEx v7	PMID:23715323
2p11.2	rs1561198	rs6705971	0.9	eQTL	cis	10.4	GGCX	Brain - Anterior cingulate cortex (BA24)	0.6	5.5e-10	TRUE	FALSE	70	2	33	35	rs1561198, GGCX	GTEx v7	PMID:23715323
2p11.2	rs1561198	rs10175792	0.9	eQTL	cis	10.2	GGCX	Brain - Anterior cingulate cortex (BA24)	0.6	5.5e-10	TRUE	FALSE	70	2	33	33	rs1561198, GGCX	GTEx v7	PMID:23715323
2p11.2	rs1561198	rs10179195	0.9	eQTL	cis	9.1	GGCX	Brain - Anterior cingulate cortex (BA24)	0.6	5.5e-10	TRUE	FALSE	70	2	33	33	rs1561198, GGCX	GTEx v7	PMID:23715323
2p11.2	rs1561198	rs6743030	0.9	eQTL	cis	8.3	GGCX	Brain - Anterior cingulate cortex (BA24)	0.6	5.5e-10	TRUE	FALSE	70	2	33	33	rs1561198, rs6743030, GGCX	GTEx v7	PMID:23715323
2p11.2	rs1561198	rs6547624	0.81	eQTL	cis	13.5	GGCX	Pancreas	0.3	5.8e-10	TRUE	FALSE	155	3	37	37	rs1561198, GGCX	GTEx v7	PMID:23715323
2p11.2	rs1561198	rs55971080	0.98	eQTL	cis	24.1	GGCX	Heart - Left ventricle	0.32	5.9e-10	TRUE	FALSE	108	3	35	35	rs1561198, GGCX	GTEx v7	PMID:23715323
2p11.2	rs1561198	rs1058588	0.83	eQTL	cis	20.2	GGCX	Spleen	0.57	6e-10	TRUE	FALSE	81	1	35	37	rs1561198, GGCX	GTEx v7	PMID:23715323
2p11.2	rs1561198	rs2366639	0.83	eQTL	cis	21.3	GGCX	Spleen	0.57	6e-10	TRUE	FALSE	81	1	34	34	rs1561198, GGCX	GTEx v7	PMID:23715323
2p11.2	rs1561198	rs1446668	0.9	eQTL	cis	6.9	GGCX	Cells - EBV-transformed lymphocytes	0.73	7.8e-10	TRUE	FALSE	149	2	32	32	rs1561198, GGCX	GTEx v7	PMID:23715323
2p11.2	rs1561198	rs6547624	0.81	eQTL	cis	13.5	GGCX	Heart - Left ventricle	0.34	7.9e-10	TRUE	FALSE	108	3	37	37	rs1561198, GGCX	GTEx v7	PMID:23715323
2p11.2	rs1561198	rs7591175	0.82	eQTL	cis	33.5	GGCX	Pituitary	0.52	8e-10	TRUE	FALSE	124	0	26	26	rs1561198, GGCX	GTEx v7	PMID:23715323
2p11.2	rs1561198	rs12473819	0.91	eQTL	cis	0	GGCX	Pancreas	0.29	9.6e-10	TRUE	FALSE	155	0	33	33	rs1561198, GGCX	GTEx v7	PMID:23715323
2p11.2	rs1561198	rs11891260	0.97	eQTL	cis	7.4	GGCX	Pancreas	0.29	9.8e-10	TRUE	FALSE	155	1	33	33	rs1561198, GGCX	GTEx v7	PMID:23715323
2p11.2	rs1561198	rs1009	0.83	eQTL	cis	20.1	GGCX	Pancreas	0.29	9.8e-10	TRUE	FALSE	155	1	35	37	rs1561198, GGCX	GTEx v7	PMID:23715323
2p11.2	rs1561198	-	-	eQTL	cis	21.3	GGCX	Brain - Anterior cingulate cortex (BA24)	0.59	9.9e-10	TRUE	FALSE	70	2	35	37	rs1561198, GGCX	GTEx v7	PMID:23715323
2p11.2	rs1561198	rs11891260	0.97	eQTL	cis	7.4	GGCX	Cells - EBV-transformed lymphocytes	0.71	1e-09	TRUE	FALSE	149	1	33	33	rs1561198, GGCX	GTEx v7	PMID:23715323
2p11.2	rs1561198	rs1010	0.83	eQTL	cis	20.3	GGCX	Pancreas	0.29	1e-09	TRUE	FALSE	155	0	35	37	rs1561198, GGCX	GTEx v7	PMID:23715323
2p11.2	rs1561198	rs7568458	0.91	eQTL	cis	0	GGCX	Adipose - Subcutaneous	0.21	1.1e-09	TRUE	TRUE	78	5	35	35	rs1561198, rs7568458, GGCX	GTEx v7	PMID:23715323
2p11.2	rs1561198	rs7605975	0.91	eQTL	cis	0	GGCX	Adipose - Subcutaneous	0.21	1.2e-09	TRUE	FALSE	78	1	35	35	rs1561198, GGCX	GTEx v7	PMID:23715323
2p11.2	rs1561198	rs6547621	0.92	eQTL	cis	0	GGCX	Adipose - Subcutaneous	0.21	1.2e-09	TRUE	FALSE	78	1	35	35	rs1561198, GGCX	GTEx v7	PMID:23715323
2p11.2	rs1561198	rs6738645	0.92	eQTL	cis	0	GGCX	Adipose - Subcutaneous	0.21	1.2e-09	TRUE	FALSE	78	1	35	35	rs1561198, GGCX	GTEx v7	PMID:23715323
2p11.2	rs1561198	rs6738009	0.82	eQTL	cis	34.3	GGCX	Skin - Sun exposed (Lower leg)	0.23	1.3e-09	TRUE	FALSE	127	0	26	26	rs1561198, GGCX	GTEx v7	PMID:23715323
2p11.2	rs1561198	rs5832649	0.91	eQTL	cis	0	GGCX	Adipose - Subcutaneous	0.21	1.3e-09	TRUE	FALSE	78	1	35	35	rs1561198, GGCX	GTEx v7	PMID:23715323
2p11.2	rs1561198	rs11891260	0.97	eQTL	cis	7.4	GGCX	Spleen	0.57	1.3e-09	TRUE	FALSE	81	1	33	33	rs1561198, GGCX	GTEx v7	PMID:23715323
2p11.2	rs1561198	rs12473819	0.91	eQTL	cis	0	GGCX	Spleen	0.55	1.6e-09	TRUE	FALSE	81	0	33	33	rs1561198, GGCX	GTEx v7	PMID:23715323
2p11.2	rs1561198	rs6547624	0.81	eQTL	cis	13.5	GGCX	Spleen	0.6	1.6e-09	TRUE	FALSE	81	3	37	37	rs1561198, GGCX	GTEx v7	PMID:23715323
2p11.2	rs1561198	rs6705971	0.9	eQTL	cis	10.4	GGCX	Spleen	0.54	1.7e-09	TRUE	FALSE	81	2	33	35	rs1561198, GGCX	GTEx v7	PMID:23715323
2p11.2	rs1561198	rs10175792	0.9	eQTL	cis	10.2	GGCX	Spleen	0.54	1.7e-09	TRUE	FALSE	81	2	33	33	rs1561198, GGCX	GTEx v7	PMID:23715323
2p11.2	rs1561198	rs10179195	0.9	eQTL	cis	9.1	GGCX	Spleen	0.54	1.7e-09	TRUE	FALSE	81	2	33	33	rs1561198, GGCX	GTEx v7	PMID:23715323
2p11.2	rs1561198	rs6743030	0.9	eQTL	cis	8.3	GGCX	Spleen	0.54	1.7e-09	TRUE	FALSE	81	2	33	33	rs1561198, rs6743030, GGCX	GTEx v7	PMID:23715323
2p11.2	rs1561198	rs1972297	0.83	eQTL	cis	19.9	GGCX	Pancreas	0.28	2.1e-09	TRUE	FALSE	155	1	34	34	rs1561198, GGCX	GTEx v7	PMID:23715323
2p11.2	rs1561198	rs1058588	0.83	eQTL	cis	20.2	GGCX	Pancreas	0.28	2.1e-09	TRUE	FALSE	155	1	35	37	rs1561198, GGCX	GTEx v7	PMID:23715323
2p11.2	rs1561198	rs2366639	0.83	eQTL	cis	21.3	GGCX	Pancreas	0.28	2.1e-09	TRUE	FALSE	155	1	34	34	rs1561198, GGCX	GTEx v7	PMID:23715323
2p11.2	rs1561198	rs3770098	0.83	eQTL	cis	16.7	GGCX	Heart - Left ventricle	0.33	2.3e-09	TRUE	FALSE	108	2	37	37	rs1561198, GGCX	GTEx v7	PMID:23715323
2p11.2	rs1561198	rs1078004	0.91	eQTL	cis	2.1	GGCX	Adipose - Subcutaneous	0.2	2.4e-09	TRUE	FALSE	78	2	35	35	rs1561198, GGCX	GTEx v7	PMID:23715323
2p11.2	rs1561198	rs3731827	0.83	eQTL	cis	17.4	GGCX	Heart - Left ventricle	0.33	2.4e-09	TRUE	FALSE	108	1	36	36	rs1561198, rs3731827, GGCX	GTEx v7	PMID:23715323
2p11.2	rs1561198	rs1562323	0.83	eQTL	cis	21	GGCX	Heart - Left ventricle	0.33	2.4e-09	TRUE	FALSE	108	1	36	36	rs1561198, GGCX	GTEx v7	PMID:23715323
2p11.2	rs1561198	rs6757263	0.8	eQTL	cis	14.9	GGCX	Heart - Left ventricle	0.33	2.6e-09	TRUE	FALSE	108	1	37	39	rs1561198, GGCX	GTEx v7	PMID:23715323
2p11.2	rs1561198	rs6547624	0.81	eQTL	cis	13.5	GGCX	Brain - Anterior cingulate cortex (BA24)	0.63	2.7e-09	TRUE	FALSE	70	3	37	37	rs1561198, GGCX	GTEx v7	PMID:23715323
2p11.2	rs1561198	rs1010	0.83	eQTL	cis	20.3	GGCX	Heart - Left ventricle	0.32	2.7e-09	TRUE	FALSE	108	0	35	37	rs1561198, GGCX	GTEx v7	PMID:23715323
2p11.2	rs1561198	rs1009	0.83	eQTL	cis	20.1	GGCX	Heart - Left ventricle	0.32	2.8e-09	TRUE	FALSE	108	1	35	37	rs1561198, GGCX	GTEx v7	PMID:23715323
2p11.2	rs1561198	rs11891260	0.97	eQTL	cis	7.4	GGCX	Adipose - Subcutaneous	0.2	2.9e-09	TRUE	FALSE	78	1	33	33	rs1561198, GGCX	GTEx v7	PMID:23715323
2p11.2	rs1561198	rs6757263	0.8	eQTL	cis	14.9	GGCX	Brain - Anterior cingulate cortex (BA24)	0.62	2.9e-09	TRUE	FALSE	70	1	37	39	rs1561198, GGCX	GTEx v7	PMID:23715323
2p11.2	rs1561198	-	-	eQTL	cis	21.3	GGCX	Adipose - Subcutaneous	0.2	3.2e-09	TRUE	FALSE	78	2	35	37	rs1561198, GGCX	GTEx v7	PMID:23715323
2p11.2	rs1561198	rs6547624	0.81	eQTL	cis	13.5	GGCX	Adipose - Subcutaneous	0.21	4.1e-09	TRUE	FALSE	78	3	37	37	rs1561198, GGCX	GTEx v7	PMID:23715323
2p11.2	rs1561198	rs7591175	0.82	eQTL	cis	33.5	GGCX	Pancreas	0.27	5.1e-09	TRUE	FALSE	155	0	26	26	rs1561198, GGCX	GTEx v7	PMID:23715323
2p11.2	rs1561198	rs6547624	0.81	eQTL	cis	13.5	GGCX	Esophagus - Muscularis	0.25	6.6e-09	TRUE	FALSE	141	3	37	37	rs1561198, GGCX	GTEx v7	PMID:23715323
2p11.2	rs1561198	rs6757263	0.8	eQTL	cis	14.9	GGCX	Esophagus - Muscularis	0.25	6.6e-09	TRUE	FALSE	141	1	37	39	rs1561198, GGCX	GTEx v7	PMID:23715323
2p11.2	rs1561198	rs2166529	0.83	eQTL	cis	29.7	GGCX	Pancreas	0.27	7.2e-09	TRUE	FALSE	155	0	27	29	rs1561198, rs2166529, GGCX	GTEx v7	PMID:23715323
2p11.2	rs1561198	rs3770098	0.83	eQTL	cis	16.7	GGCX	Esophagus - Muscularis	0.25	7.3e-09	TRUE	FALSE	141	2	37	37	rs1561198, GGCX	GTEx v7	PMID:23715323
2p11.2	rs1561198	rs3731827	0.83	eQTL	cis	17.4	GGCX	Esophagus - Muscularis	0.25	7.3e-09	TRUE	FALSE	141	1	36	36	rs1561198, rs3731827, GGCX	GTEx v7	PMID:23715323
2p11.2	rs1561198	rs1562323	0.83	eQTL	cis	21	GGCX	Esophagus - Muscularis	0.25	7.3e-09	TRUE	FALSE	141	1	36	36	rs1561198, GGCX	GTEx v7	PMID:23715323
2p11.2	rs1561198	rs3731827	0.83	eQTL	cis	17.4	GGCX	Adipose - Subcutaneous	0.21	7.7e-09	TRUE	FALSE	78	1	36	36	rs1561198, rs3731827, GGCX	GTEx v7	PMID:23715323
2p11.2	rs1561198	rs1972297	0.83	eQTL	cis	19.9	GGCX	Adipose - Subcutaneous	0.2	7.7e-09	TRUE	FALSE	78	1	34	34	rs1561198, GGCX	GTEx v7	PMID:23715323
2p11.2	rs1561198	rs1562323	0.83	eQTL	cis	21	GGCX	Adipose - Subcutaneous	0.21	7.7e-09	TRUE	FALSE	78	1	36	36	rs1561198, GGCX	GTEx v7	PMID:23715323
2p11.2	rs1561198	rs2028900	0.85	eQTL	cis	4.1	GGCX	Adipose - Subcutaneous	0.19	7.9e-09	TRUE	FALSE	78	0	32	35	rs1561198, GGCX	GTEx v7	PMID:23715323
2p11.2	rs1561198	rs3770098	0.83	eQTL	cis	16.7	GGCX	Adipose - Subcutaneous	0.21	8e-09	TRUE	FALSE	78	2	37	37	rs1561198, GGCX	GTEx v7	PMID:23715323
2p11.2	rs1561198	rs1058588	0.83	eQTL	cis	20.2	GGCX	Adipose - Subcutaneous	0.2	8.9e-09	TRUE	FALSE	78	1	35	37	rs1561198, GGCX	GTEx v7	PMID:23715323
2p11.2	rs1561198	rs3770098	0.83	eQTL	cis	16.7	GGCX	Brain - Anterior cingulate cortex (BA24)	0.6	9.1e-09	TRUE	FALSE	70	2	37	37	rs1561198, GGCX	GTEx v7	PMID:23715323
2p11.2	rs1561198	rs3731827	0.83	eQTL	cis	17.4	GGCX	Brain - Anterior cingulate cortex (BA24)	0.6	9.3e-09	TRUE	FALSE	70	1	36	36	rs1561198, rs3731827, GGCX	GTEx v7	PMID:23715323
2p11.2	rs1561198	rs1562323	0.83	eQTL	cis	21	GGCX	Brain - Anterior cingulate cortex (BA24)	0.6	9.3e-09	TRUE	FALSE	70	1	36	36	rs1561198, GGCX	GTEx v7	PMID:23715323
2p11.2	rs1561198	rs2366639	0.83	eQTL	cis	21.3	GGCX	Adipose - Subcutaneous	0.2	9.6e-09	TRUE	FALSE	78	1	34	34	rs1561198, GGCX	GTEx v7	PMID:23715323
2p11.2	rs1561198	rs6757263	0.8	eQTL	cis	14.9	GGCX	Adipose - Subcutaneous	0.21	9.7e-09	TRUE	FALSE	78	1	37	39	rs1561198, GGCX	GTEx v7	PMID:23715323
2p11.2	rs1561198	rs10176176	0.81	eQTL	cis	9.8	GGCX	Colon - Transverse	0.29	1.1e-08	TRUE	TRUE	102	4	33	33	rs1561198, rs10176176, GGCX	GTEx v7	PMID:23715323
2p11.2	rs1561198	rs1009	0.83	eQTL	cis	20.1	GGCX	Adipose - Subcutaneous	0.2	1.2e-08	TRUE	FALSE	78	1	35	37	rs1561198, GGCX	GTEx v7	PMID:23715323
2p11.2	rs1561198	rs1010	0.83	eQTL	cis	20.3	GGCX	Adipose - Subcutaneous	0.2	1.2e-08	TRUE	FALSE	78	0	35	37	rs1561198, GGCX	GTEx v7	PMID:23715323
2p11.2	rs1561198	rs1446668	0.9	eQTL	cis	6.9	GGCX	Spleen	0.53	1.3e-08	TRUE	FALSE	81	2	32	32	rs1561198, GGCX	GTEx v7	PMID:23715323
2p11.2	rs1561198	rs7568458	0.91	eQTL	cis	0	GGCX	Cells - Lymphoblastoid cell lines	-	1.3e-08	TRUE	TRUE	66	5	35	35	rs1561198, rs7568458, GGCX	GEUVADIS	PMID:24037378
2p11.2	rs1561198	rs6731005	0.9	eQTL	cis	11.5	GGCX	Colon - Transverse	0.29	1.4e-08	TRUE	FALSE	102	1	34	34	rs1561198, GGCX	GTEx v7	PMID:23715323
2p11.2	rs1561198	rs6705971	0.9	eQTL	cis	10.4	GGCX	Colon - Transverse	0.28	1.4e-08	TRUE	FALSE	102	2	33	35	rs1561198, GGCX	GTEx v7	PMID:23715323
2p11.2	rs1561198	rs10175792	0.9	eQTL	cis	10.2	GGCX	Colon - Transverse	0.28	1.4e-08	TRUE	FALSE	102	2	33	33	rs1561198, GGCX	GTEx v7	PMID:23715323
2p11.2	rs1561198	rs10179195	0.9	eQTL	cis	9.1	GGCX	Colon - Transverse	0.28	1.4e-08	TRUE	FALSE	102	2	33	33	rs1561198, GGCX	GTEx v7	PMID:23715323
2p11.2	rs1561198	rs6743030	0.9	eQTL	cis	8.3	GGCX	Colon - Transverse	0.28	1.4e-08	TRUE	FALSE	102	2	33	33	rs1561198, rs6743030, GGCX	GTEx v7	PMID:23715323
2p11.2	rs1561198	rs3755014	0.9	eQTL	cis	7.8	GGCX	Colon - Transverse	0.29	1.4e-08	TRUE	FALSE	102	1	34	34	rs1561198, GGCX	GTEx v7	PMID:23715323
2p11.2	rs1561198	rs3755015	0.9	eQTL	cis	7.8	GGCX	Colon - Transverse	0.29	1.4e-08	TRUE	FALSE	102	1	34	34	rs1561198, GGCX	GTEx v7	PMID:23715323
2p11.2	rs1561198	rs3770098	0.83	eQTL	cis	16.7	GGCX	Esophagus - Gastroesophageal junction	0.34	1.5e-08	TRUE	FALSE	93	2	37	37	rs1561198, GGCX	GTEx v7	PMID:23715323
2p11.2	rs1561198	rs3731827	0.83	eQTL	cis	17.4	GGCX	Esophagus - Gastroesophageal junction	0.34	1.5e-08	TRUE	FALSE	93	1	36	36	rs1561198, rs3731827, GGCX	GTEx v7	PMID:23715323
2p11.2	rs1561198	rs1009	0.83	eQTL	cis	20.1	GGCX	Brain - Anterior cingulate cortex (BA24)	0.59	1.5e-08	TRUE	FALSE	70	1	35	37	rs1561198, GGCX	GTEx v7	PMID:23715323
2p11.2	rs1561198	rs1010	0.83	eQTL	cis	20.3	GGCX	Brain - Anterior cingulate cortex (BA24)	0.59	1.5e-08	TRUE	FALSE	70	0	35	37	rs1561198, GGCX	GTEx v7	PMID:23715323
2p11.2	rs1561198	rs1562323	0.83	eQTL	cis	21	GGCX	Esophagus - Gastroesophageal junction	0.34	1.5e-08	TRUE	FALSE	93	1	36	36	rs1561198, GGCX	GTEx v7	PMID:23715323
2p11.2	rs1561198	rs6547624	0.81	eQTL	cis	13.5	GGCX	Esophagus - Gastroesophageal junction	0.34	1.6e-08	TRUE	FALSE	93	3	37	37	rs1561198, GGCX	GTEx v7	PMID:23715323
2p11.2	rs1561198	rs2366639	0.83	eQTL	cis	21.3	GGCX	Brain - Anterior cingulate cortex (BA24)	0.6	1.7e-08	TRUE	FALSE	70	1	34	34	rs1561198, GGCX	GTEx v7	PMID:23715323
2p11.2	rs1561198	rs6714157	0.9	eQTL	cis	8.6	GGCX	Colon - Transverse	0.28	1.8e-08	TRUE	FALSE	102	0	34	34	rs1561198, GGCX	GTEx v7	PMID:23715323
2p11.2	rs1561198	rs11891260	0.97	eQTL	cis	7.4	GGCX	Cells - Lymphoblastoid cell lines	-	2e-08	TRUE	FALSE	66	1	33	33	rs1561198, GGCX	GEUVADIS	PMID:24037378
2p11.2	rs1561198	rs1058588	0.83	eQTL	cis	20.2	GGCX	Heart - Left ventricle	0.29	2.1e-08	TRUE	FALSE	108	1	35	37	rs1561198, GGCX	GTEx v7	PMID:23715323
2p11.2	rs1561198	rs2366639	0.83	eQTL	cis	21.3	GGCX	Heart - Left ventricle	0.29	2.1e-08	TRUE	FALSE	108	1	34	34	rs1561198, GGCX	GTEx v7	PMID:23715323
2p11.2	rs1561198	rs1446668	0.9	eQTL	cis	6.9	GGCX	Cells - Lymphoblastoid cell lines	-	2.2e-08	TRUE	FALSE	66	2	32	32	rs1561198, GGCX	GEUVADIS	PMID:24037378
2p11.2	rs1561198	rs5832649	0.91	eQTL	cis	0	GGCX	Colon - Transverse	0.29	2.2e-08	TRUE	FALSE	102	1	35	35	rs1561198, GGCX	GTEx v7	PMID:23715323
2p11.2	rs1561198	rs6757263	0.8	eQTL	cis	14.9	GGCX	Brain - Caudate (Basal ganglia)	0.52	2.2e-08	TRUE	TRUE	89	1	37	39	rs1561198, GGCX	GTEx v7	PMID:23715323
2p11.2	rs1561198	rs1972297	0.83	eQTL	cis	19.9	GGCX	Heart - Left ventricle	0.29	2.2e-08	TRUE	FALSE	108	1	34	34	rs1561198, GGCX	GTEx v7	PMID:23715323
2p11.2	rs1561198	rs10176176	0.81	eQTL	cis	9.8	GGCX	Esophagus - Muscularis	0.23	2.3e-08	TRUE	FALSE	141	4	33	33	rs1561198, rs10176176, GGCX	GTEx v7	PMID:23715323
2p11.2	rs1561198	rs6547624	0.81	eQTL	cis	13.5	GGCX	Brain - Caudate (Basal ganglia)	0.52	2.3e-08	TRUE	FALSE	89	3	37	37	rs1561198, GGCX	GTEx v7	PMID:23715323
2p11.2	rs1561198	rs1009	0.83	eQTL	cis	20.1	GGCX	Esophagus - Gastroesophageal junction	0.33	2.3e-08	TRUE	FALSE	93	1	35	37	rs1561198, GGCX	GTEx v7	PMID:23715323
2p11.2	rs1561198	rs1010	0.83	eQTL	cis	20.3	GGCX	Esophagus - Gastroesophageal junction	0.33	2.3e-08	TRUE	FALSE	93	0	35	37	rs1561198, GGCX	GTEx v7	PMID:23715323
2p11.2	rs1561198	rs6547624	0.81	eQTL	cis	13.5	GGCX	Brain - Spinal cord (Cervical c-1)	0.54	2.4e-08	TRUE	TRUE	50	3	37	37	rs1561198, GGCX	GTEx v7	PMID:23715323
2p11.2	rs1561198	-	-	eQTL	cis	21.3	GGCX	Cells - Lymphoblastoid cell lines	-	2.5e-08	TRUE	FALSE	66	2	35	37	rs1561198, GGCX	GEUVADIS	PMID:24037378
2p11.2	rs1561198	rs1010	0.83	eQTL	cis	20.3	GGCX	Spleen	0.54	2.5e-08	TRUE	FALSE	81	0	35	37	rs1561198, GGCX	GTEx v7	PMID:23715323
2p11.2	rs1561198	rs7605975	0.91	eQTL	cis	0	GGCX	Cells - Lymphoblastoid cell lines	-	2.9e-08	TRUE	FALSE	66	1	35	35	rs1561198, GGCX	GEUVADIS	PMID:24037378
2p11.2	rs1561198	rs6738645	0.92	eQTL	cis	0	GGCX	Cells - Lymphoblastoid cell lines	-	2.9e-08	TRUE	FALSE	66	1	35	35	rs1561198, GGCX	GEUVADIS	PMID:24037378
2p11.2	rs1561198	rs6757263	0.8	eQTL	cis	14.9	GGCX	Brain - Spinal cord (Cervical c-1)	0.53	2.9e-08	TRUE	FALSE	50	1	37	39	rs1561198, GGCX	GTEx v7	PMID:23715323
2p11.2	rs1561198	rs3770098	0.83	eQTL	cis	16.7	GGCX	Brain - Spinal cord (Cervical c-1)	0.53	2.9e-08	TRUE	FALSE	50	2	37	37	rs1561198, GGCX	GTEx v7	PMID:23715323
2p11.2	rs1561198	rs3731827	0.83	eQTL	cis	17.4	GGCX	Brain - Spinal cord (Cervical c-1)	0.53	2.9e-08	TRUE	FALSE	50	1	36	36	rs1561198, rs3731827, GGCX	GTEx v7	PMID:23715323
2p11.2	rs1561198	rs1009	0.83	eQTL	cis	20.1	GGCX	Brain - Spinal cord (Cervical c-1)	0.53	2.9e-08	TRUE	FALSE	50	1	35	37	rs1561198, GGCX	GTEx v7	PMID:23715323
2p11.2	rs1561198	rs1010	0.83	eQTL	cis	20.3	GGCX	Brain - Spinal cord (Cervical c-1)	0.53	2.9e-08	TRUE	FALSE	50	0	35	37	rs1561198, GGCX	GTEx v7	PMID:23715323
2p11.2	rs1561198	rs1562323	0.83	eQTL	cis	21	GGCX	Brain - Spinal cord (Cervical c-1)	0.53	2.9e-08	TRUE	FALSE	50	1	36	36	rs1561198, GGCX	GTEx v7	PMID:23715323
2p11.2	rs1561198	rs1009	0.83	eQTL	cis	20.1	GGCX	Spleen	0.53	3.3e-08	TRUE	FALSE	81	1	35	37	rs1561198, GGCX	GTEx v7	PMID:23715323
2p11.2	rs1561198	rs2366639	0.83	eQTL	cis	21.3	GGCX	Brain - Caudate (Basal ganglia)	0.5	3.3e-08	TRUE	FALSE	89	1	34	34	rs1561198, GGCX	GTEx v7	PMID:23715323
2p11.2	rs1561198	rs3770098	0.83	eQTL	cis	16.7	GGCX	Brain - Caudate (Basal ganglia)	0.51	3.7e-08	TRUE	FALSE	89	2	37	37	rs1561198, GGCX	GTEx v7	PMID:23715323
2p11.2	rs1561198	rs1972297	0.83	eQTL	cis	19.9	GGCX	Brain - Anterior cingulate cortex (BA24)	0.58	3.7e-08	TRUE	FALSE	70	1	34	34	rs1561198, GGCX	GTEx v7	PMID:23715323
2p11.2	rs1561198	rs1058588	0.83	eQTL	cis	20.2	GGCX	Brain - Anterior cingulate cortex (BA24)	0.58	3.7e-08	TRUE	FALSE	70	1	35	37	rs1561198, GGCX	GTEx v7	PMID:23715323
2p11.2	rs1561198	rs3731827	0.83	eQTL	cis	17.4	GGCX	Brain - Caudate (Basal ganglia)	0.51	3.9e-08	TRUE	FALSE	89	1	36	36	rs1561198, rs3731827, GGCX	GTEx v7	PMID:23715323
2p11.2	rs1561198	rs1562323	0.83	eQTL	cis	21	GGCX	Brain - Caudate (Basal ganglia)	0.51	3.9e-08	TRUE	FALSE	89	1	36	36	rs1561198, GGCX	GTEx v7	PMID:23715323
2p11.2	rs1561198	rs6757263	0.8	eQTL	cis	14.9	GGCX	Esophagus - Gastroesophageal junction	0.33	4e-08	TRUE	FALSE	93	1	37	39	rs1561198, GGCX	GTEx v7	PMID:23715323
2p11.2	rs1561198	rs6705971	0.9	eQTL	cis	10.4	GGCX	Cells - Lymphoblastoid cell lines	-	4.3e-08	TRUE	FALSE	66	2	33	35	rs1561198, GGCX	GEUVADIS	PMID:24037378
2p11.2	rs1561198	rs1446668	0.9	eQTL	cis	6.9	GGCX	Prostate	0.5	4.3e-08	TRUE	TRUE	42	2	32	32	rs1561198, GGCX	GTEx v7	PMID:23715323
2p11.2	rs1561198	rs55971080	0.98	eQTL	cis	24.1	GGCX	Cells - Lymphoblastoid cell lines	-	4.3e-08	TRUE	FALSE	66	3	35	35	rs1561198, GGCX	GEUVADIS	PMID:24037378
2p11.2	rs1561198	rs6731005	0.9	eQTL	cis	11.5	GGCX	Esophagus - Muscularis	0.23	4.6e-08	TRUE	FALSE	141	1	34	34	rs1561198, GGCX	GTEx v7	PMID:23715323
2p11.2	rs1561198	rs10179195	0.9	eQTL	cis	9.1	GGCX	Cells - Lymphoblastoid cell lines	-	4.6e-08	TRUE	FALSE	66	2	33	33	rs1561198, GGCX	GEUVADIS	PMID:24037378
2p11.2	rs1561198	rs3755014	0.9	eQTL	cis	7.8	GGCX	Cells - Lymphoblastoid cell lines	-	4.6e-08	TRUE	FALSE	66	1	34	34	rs1561198, GGCX	GEUVADIS	PMID:24037378
2p11.2	rs1561198	rs3755014	0.9	eQTL	cis	7.8	GGCX	Esophagus - Muscularis	0.23	4.6e-08	TRUE	FALSE	141	1	34	34	rs1561198, GGCX	GTEx v7	PMID:23715323
2p11.2	rs1561198	rs3755015	0.9	eQTL	cis	7.8	GGCX	Esophagus - Muscularis	0.23	4.6e-08	TRUE	FALSE	141	1	34	34	rs1561198, GGCX	GTEx v7	PMID:23715323
2p11.2	rs1561198	rs565245309	0.92	eQTL	cis	0	GGCX	Adipose - Subcutaneous	0.19	4.7e-08	TRUE	FALSE	78	0	33	33	rs1561198, GGCX	GTEx v7	PMID:23715323
2p11.2	rs1561198	rs55971080	0.98	eQTL	cis	24.1	GGCX	Adipose - Subcutaneous	0.19	4.7e-08	TRUE	FALSE	78	3	35	35	rs1561198, GGCX	GTEx v7	PMID:23715323
2p11.2	rs1561198	rs3755015	0.9	eQTL	cis	7.8	GGCX	Cells - Lymphoblastoid cell lines	-	4.8e-08	TRUE	FALSE	66	1	34	34	rs1561198, GGCX	GEUVADIS	PMID:24037378
2p11.2	rs1561198	rs12473819	0.91	eQTL	cis	0	GGCX	Adipose - Subcutaneous	0.19	4.8e-08	TRUE	FALSE	78	0	33	33	rs1561198, GGCX	GTEx v7	PMID:23715323
2p11.2	rs1561198	rs6743030	0.9	eQTL	cis	8.3	GGCX	Cells - Lymphoblastoid cell lines	-	5.1e-08	TRUE	FALSE	66	2	33	33	rs1561198, rs6743030, GGCX	GEUVADIS	PMID:24037378
2p11.2	rs1561198	rs6714157	0.9	eQTL	cis	8.6	GGCX	Cells - Lymphoblastoid cell lines	-	5.2e-08	TRUE	FALSE	66	0	34	34	rs1561198, GGCX	GEUVADIS	PMID:24037378
2p11.2	rs1561198	rs6757263	0.8	eQTL	cis	14.9	GGCX	Cells - Lymphoblastoid cell lines	-	5.5e-08	TRUE	FALSE	66	1	37	39	rs1561198, GGCX	GEUVADIS	PMID:24037378
2p11.2	rs1561198	rs6738009	0.82	eQTL	cis	34.3	GGCX	Pancreas	0.27	5.7e-08	TRUE	FALSE	155	0	26	26	rs1561198, GGCX	GTEx v7	PMID:23715323
2p11.2	rs1561198	rs1446668	0.9	eQTL	cis	6.9	GGCX	Adipose - Subcutaneous	0.18	5.8e-08	TRUE	FALSE	78	2	32	32	rs1561198, GGCX	GTEx v7	PMID:23715323
2p11.2	rs1561198	rs6714157	0.9	eQTL	cis	8.6	GGCX	Esophagus - Muscularis	0.23	6.1e-08	TRUE	FALSE	141	0	34	34	rs1561198, GGCX	GTEx v7	PMID:23715323
2p11.2	rs1561198	rs1078004	0.91	eQTL	cis	2.1	GGCX	Cells - Lymphoblastoid cell lines	-	6.3e-08	TRUE	FALSE	66	2	35	35	rs1561198, GGCX	GEUVADIS	PMID:24037378
2p11.2	rs1561198	rs1078004	0.91	eQTL	cis	2.1	GGCX	Colon - Transverse	0.27	6.3e-08	TRUE	FALSE	102	2	35	35	rs1561198, GGCX	GTEx v7	PMID:23715323
2p11.2	rs1561198	rs7605975	0.91	eQTL	cis	0	GGCX	Colon - Transverse	0.27	6.3e-08	TRUE	FALSE	102	1	35	35	rs1561198, GGCX	GTEx v7	PMID:23715323
2p11.2	rs1561198	rs12473819	0.91	eQTL	cis	0	GGCX	Cells - Lymphoblastoid cell lines	-	6.3e-08	TRUE	FALSE	66	0	33	33	rs1561198, GGCX	GEUVADIS	PMID:24037378
2p11.2	rs1561198	rs6547621	0.92	eQTL	cis	0	GGCX	Colon - Transverse	0.27	6.3e-08	TRUE	FALSE	102	1	35	35	rs1561198, GGCX	GTEx v7	PMID:23715323
2p11.2	rs1561198	rs6738645	0.92	eQTL	cis	0	GGCX	Colon - Transverse	0.27	6.3e-08	TRUE	FALSE	102	1	35	35	rs1561198, GGCX	GTEx v7	PMID:23715323
2p11.2	rs1561198	rs6547621	0.92	eQTL	cis	0	GGCX	Cells - Lymphoblastoid cell lines	-	6.4e-08	TRUE	FALSE	66	1	35	35	rs1561198, GGCX	GEUVADIS	PMID:24037378
2p11.2	rs1561198	rs10175792	0.9	eQTL	cis	10.2	GGCX	Cells - Lymphoblastoid cell lines	-	6.7e-08	TRUE	FALSE	66	2	33	33	rs1561198, GGCX	GEUVADIS	PMID:24037378
2p11.2	rs1561198	rs7605975	0.91	eQTL	cis	0	GGCX	Esophagus - Muscularis	0.23	6.9e-08	TRUE	FALSE	141	1	35	35	rs1561198, GGCX	GTEx v7	PMID:23715323
2p11.2	rs1561198	rs6547621	0.92	eQTL	cis	0	GGCX	Esophagus - Muscularis	0.23	6.9e-08	TRUE	FALSE	141	1	35	35	rs1561198, GGCX	GTEx v7	PMID:23715323
2p11.2	rs1561198	rs6738645	0.92	eQTL	cis	0	GGCX	Esophagus - Muscularis	0.23	6.9e-08	TRUE	FALSE	141	1	35	35	rs1561198, GGCX	GTEx v7	PMID:23715323
2p11.2	rs1561198	rs6547624	0.81	eQTL	cis	13.5	GGCX	Cells - Lymphoblastoid cell lines	-	6.9e-08	TRUE	FALSE	66	3	37	37	rs1561198, GGCX	GEUVADIS	PMID:24037378
2p11.2	rs1561198	rs3755014	0.9	eQTL	cis	7.8	GGCX	Adipose - Subcutaneous	0.18	7.3e-08	TRUE	FALSE	78	1	34	34	rs1561198, GGCX	GTEx v7	PMID:23715323
2p11.2	rs1561198	rs3755015	0.9	eQTL	cis	7.8	GGCX	Adipose - Subcutaneous	0.18	7.3e-08	TRUE	FALSE	78	1	34	34	rs1561198, GGCX	GTEx v7	PMID:23715323
2p11.2	rs1561198	rs11891260	0.97	eQTL	cis	7.4	GGCX	Esophagus - Muscularis	0.23	7.4e-08	TRUE	FALSE	141	1	33	33	rs1561198, GGCX	GTEx v7	PMID:23715323
2p11.2	rs1561198	rs7568458	0.91	eQTL	cis	0	GGCX	Esophagus - Muscularis	0.23	7.6e-08	TRUE	FALSE	141	5	35	35	rs1561198, rs7568458, GGCX	GTEx v7	PMID:23715323
2p11.2	rs1561198	rs565245309	0.92	eQTL	cis	0	GGCX	Colon - Transverse	0.27	7.7e-08	TRUE	FALSE	102	0	33	33	rs1561198, GGCX	GTEx v7	PMID:23715323
2p11.2	rs1561198	rs1078004	0.91	eQTL	cis	2.1	GGCX	Esophagus - Muscularis	0.23	7.8e-08	TRUE	FALSE	141	2	35	35	rs1561198, GGCX	GTEx v7	PMID:23715323
2p11.2	rs1561198	rs6731005	0.9	eQTL	cis	11.5	GGCX	Adipose - Subcutaneous	0.18	8.5e-08	TRUE	FALSE	78	1	34	34	rs1561198, GGCX	GTEx v7	PMID:23715323
2p11.2	rs1561198	rs10176176	0.81	eQTL	cis	9.8	GGCX	Esophagus - Gastroesophageal junction	0.31	9e-08	TRUE	FALSE	93	4	33	33	rs1561198, rs10176176, GGCX	GTEx v7	PMID:23715323
2p11.2	rs1561198	rs1972297	0.83	eQTL	cis	19.9	GGCX	Esophagus - Gastroesophageal junction	0.31	9.2e-08	TRUE	FALSE	93	1	34	34	rs1561198, GGCX	GTEx v7	PMID:23715323
2p11.2	rs1561198	rs5832649	0.91	eQTL	cis	0	GGCX	Esophagus - Muscularis	0.23	9.5e-08	TRUE	FALSE	141	1	35	35	rs1561198, GGCX	GTEx v7	PMID:23715323
2p11.2	rs1561198	rs1972297	0.83	eQTL	cis	19.9	GGCX	Brain - Caudate (Basal ganglia)	0.48	9.6e-08	TRUE	FALSE	89	1	34	34	rs1561198, GGCX	GTEx v7	PMID:23715323
2p11.2	rs1561198	rs1058588	0.83	eQTL	cis	20.2	GGCX	Brain - Caudate (Basal ganglia)	0.48	9.6e-08	TRUE	FALSE	89	1	35	37	rs1561198, GGCX	GTEx v7	PMID:23715323
2p11.2	rs1561198	rs1058588	0.83	eQTL	cis	20.2	GGCX	Esophagus - Gastroesophageal junction	0.31	9.6e-08	TRUE	FALSE	93	1	35	37	rs1561198, GGCX	GTEx v7	PMID:23715323
2p11.2	rs1561198	rs2366639	0.83	eQTL	cis	21.3	GGCX	Esophagus - Gastroesophageal junction	0.31	9.6e-08	TRUE	FALSE	93	1	34	34	rs1561198, GGCX	GTEx v7	PMID:23715323
2p11.2	rs1561198	rs6731005	0.9	eQTL	cis	11.5	GGCX	Cells - Lymphoblastoid cell lines	-	9.8e-08	TRUE	FALSE	66	1	34	34	rs1561198, GGCX	GEUVADIS	PMID:24037378
2p11.2	rs1561198	rs10176176	0.81	eQTL	cis	9.8	GGCX	Adipose - Subcutaneous	0.18	9.8e-08	TRUE	FALSE	78	4	33	33	rs1561198, rs10176176, GGCX	GTEx v7	PMID:23715323
2p11.2	rs1561198	rs1972297	0.83	eQTL	cis	19.9	GGCX	Esophagus - Muscularis	0.23	9.8e-08	TRUE	FALSE	141	1	34	34	rs1561198, GGCX	GTEx v7	PMID:23715323
2p11.2	rs1561198	-	-	eQTL	cis	21.3	GGCX	Esophagus - Muscularis	0.22	1e-07	TRUE	FALSE	141	2	35	37	rs1561198, GGCX	GTEx v7	PMID:23715323
2p11.2	rs1561198	rs5832649	0.91	eQTL	cis	0	GGCX	Cells - Lymphoblastoid cell lines	-	1e-07	TRUE	FALSE	66	1	35	35	rs1561198, GGCX	GEUVADIS	PMID:24037378
2p11.2	rs1561198	rs5832649	0.91	eQTL	cis	0	GGCX	Esophagus - Gastroesophageal junction	0.31	1e-07	TRUE	FALSE	93	1	35	35	rs1561198, GGCX	GTEx v7	PMID:23715323
2p11.2	rs1561198	rs1058588	0.83	eQTL	cis	20.2	GGCX	Esophagus - Muscularis	0.23	1e-07	TRUE	FALSE	141	1	35	37	rs1561198, GGCX	GTEx v7	PMID:23715323
2p11.2	rs1561198	rs2366639	0.83	eQTL	cis	21.3	GGCX	Esophagus - Muscularis	0.23	1e-07	TRUE	FALSE	141	1	34	34	rs1561198, GGCX	GTEx v7	PMID:23715323
2p11.2	rs1561198	rs7591175	0.82	eQTL	cis	33.5	GGCX	Brain - Anterior cingulate cortex (BA24)	0.53	1.1e-07	TRUE	FALSE	70	0	26	26	rs1561198, GGCX	GTEx v7	PMID:23715323
2p11.2	rs1561198	rs2166529	0.83	eQTL	cis	29.7	GGCX	Brain - Anterior cingulate cortex (BA24)	0.53	1.1e-07	TRUE	FALSE	70	0	27	29	rs1561198, rs2166529, GGCX	GTEx v7	PMID:23715323
2p11.2	rs1561198	rs7568458	0.91	eQTL	cis	0	GGCX	Colon - Transverse	0.27	1.1e-07	TRUE	FALSE	102	5	35	35	rs1561198, rs7568458, GGCX	GTEx v7	PMID:23715323
2p11.2	rs1561198	rs1972297	0.83	eQTL	cis	19.9	GGCX	Brain - Spinal cord (Cervical c-1)	0.53	1.1e-07	TRUE	FALSE	50	1	34	34	rs1561198, GGCX	GTEx v7	PMID:23715323
2p11.2	rs1561198	rs1058588	0.83	eQTL	cis	20.2	GGCX	Brain - Spinal cord (Cervical c-1)	0.53	1.1e-07	TRUE	FALSE	50	1	35	37	rs1561198, GGCX	GTEx v7	PMID:23715323
2p11.2	rs1561198	rs2366639	0.83	eQTL	cis	21.3	GGCX	Brain - Spinal cord (Cervical c-1)	0.53	1.1e-07	TRUE	FALSE	50	1	34	34	rs1561198, GGCX	GTEx v7	PMID:23715323
2p11.2	rs1561198	rs55971080	0.98	eQTL	cis	24.1	GGCX	Esophagus - Muscularis	0.22	1.1e-07	TRUE	FALSE	141	3	35	35	rs1561198, GGCX	GTEx v7	PMID:23715323
2p11.2	rs1561198	rs6705971	0.9	eQTL	cis	10.4	GGCX	Prostate	0.49	1.2e-07	TRUE	FALSE	42	2	33	35	rs1561198, GGCX	GTEx v7	PMID:23715323
2p11.2	rs1561198	rs10175792	0.9	eQTL	cis	10.2	GGCX	Prostate	0.49	1.2e-07	TRUE	FALSE	42	2	33	33	rs1561198, GGCX	GTEx v7	PMID:23715323
2p11.2	rs1561198	rs10179195	0.9	eQTL	cis	9.1	GGCX	Prostate	0.49	1.2e-07	TRUE	FALSE	42	2	33	33	rs1561198, GGCX	GTEx v7	PMID:23715323
2p11.2	rs1561198	rs6743030	0.9	eQTL	cis	8.3	GGCX	Prostate	0.49	1.2e-07	TRUE	FALSE	42	2	33	33	rs1561198, rs6743030, GGCX	GTEx v7	PMID:23715323
2p11.2	rs1561198	rs6738009	0.82	eQTL	cis	34.3	GGCX	Heart - Left ventricle	0.3	1.3e-07	TRUE	FALSE	108	0	26	26	rs1561198, GGCX	GTEx v7	PMID:23715323
2p11.2	rs1561198	rs6714157	0.9	eQTL	cis	8.6	GGCX	Adipose - Subcutaneous	0.18	1.3e-07	TRUE	FALSE	78	0	34	34	rs1561198, GGCX	GTEx v7	PMID:23715323
2p11.2	rs1561198	rs3770098	0.83	eQTL	cis	16.7	GGCX	Cells - Lymphoblastoid cell lines	-	1.4e-07	TRUE	FALSE	66	2	37	37	rs1561198, GGCX	GEUVADIS	PMID:24037378
2p11.2	rs1561198	rs565245309	0.92	eQTL	cis	0	GGCX	Esophagus - Muscularis	0.22	1.5e-07	TRUE	FALSE	141	0	33	33	rs1561198, GGCX	GTEx v7	PMID:23715323
2p11.2	rs1561198	rs1009	0.83	eQTL	cis	20.1	GGCX	Esophagus - Muscularis	0.22	1.5e-07	TRUE	FALSE	141	1	35	37	rs1561198, GGCX	GTEx v7	PMID:23715323
2p11.2	rs1561198	rs1010	0.83	eQTL	cis	20.3	GGCX	Esophagus - Muscularis	0.22	1.5e-07	TRUE	FALSE	141	0	35	37	rs1561198, GGCX	GTEx v7	PMID:23715323
2p11.2	rs1561198	rs2028900	0.85	eQTL	cis	4.1	GGCX	Esophagus - Muscularis	0.22	1.6e-07	TRUE	FALSE	141	0	32	35	rs1561198, GGCX	GTEx v7	PMID:23715323
2p11.2	rs1561198	rs12473819	0.91	eQTL	cis	0	GGCX	Adipose - Visceral (Omentum)	0.2	1.6e-07	TRUE	FALSE	68	0	33	33	rs1561198, GGCX	GTEx v7	PMID:23715323
2p11.2	rs1561198	rs1446668	0.9	eQTL	cis	6.9	GGCX	Colon - Transverse	0.27	1.7e-07	TRUE	FALSE	102	2	32	32	rs1561198, GGCX	GTEx v7	PMID:23715323
2p11.2	rs1561198	rs12473819	0.91	eQTL	cis	0	GGCX	Esophagus - Muscularis	0.22	1.7e-07	TRUE	FALSE	141	0	33	33	rs1561198, GGCX	GTEx v7	PMID:23715323
2p11.2	rs1561198	rs1562323	0.83	eQTL	cis	21	GGCX	Cells - Lymphoblastoid cell lines	-	1.7e-07	TRUE	FALSE	66	1	36	36	rs1561198, GGCX	GEUVADIS	PMID:24037378
2p11.2	rs1561198	rs2366639	0.83	eQTL	cis	21.3	GGCX	Cells - Lymphoblastoid cell lines	-	1.7e-07	TRUE	FALSE	66	1	34	34	rs1561198, GGCX	GEUVADIS	PMID:24037378
2p11.2	rs1561198	rs3731827	0.83	eQTL	cis	17.4	GGCX	Cells - Lymphoblastoid cell lines	-	1.8e-07	TRUE	FALSE	66	1	36	36	rs1561198, rs3731827, GGCX	GEUVADIS	PMID:24037378
2p11.2	rs1561198	rs1972297	0.83	eQTL	cis	19.9	GGCX	Cells - Lymphoblastoid cell lines	-	1.8e-07	TRUE	FALSE	66	1	34	34	rs1561198, GGCX	GEUVADIS	PMID:24037378
2p11.2	rs1561198	rs1009	0.83	eQTL	cis	20.1	GGCX	Cells - Lymphoblastoid cell lines	-	1.8e-07	TRUE	FALSE	66	1	35	37	rs1561198, GGCX	GEUVADIS	PMID:24037378
2p11.2	rs1561198	rs1058588	0.83	eQTL	cis	20.2	GGCX	Cells - Lymphoblastoid cell lines	-	1.8e-07	TRUE	FALSE	66	1	35	37	rs1561198, GGCX	GEUVADIS	PMID:24037378
2p11.2	rs1561198	rs1010	0.83	eQTL	cis	20.3	GGCX	Cells - Lymphoblastoid cell lines	-	1.8e-07	TRUE	FALSE	66	0	35	37	rs1561198, GGCX	GEUVADIS	PMID:24037378
2p11.2	rs1561198	-	-	eQTL	cis	21.3	GGCX	Colon - Transverse	0.27	1.9e-07	TRUE	FALSE	102	2	35	37	rs1561198, GGCX	GTEx v7	PMID:23715323
2p11.2	rs1561198	rs1078004	0.91	eQTL	cis	2.1	GGCX	Adipose - Visceral (Omentum)	0.2	1.9e-07	TRUE	FALSE	68	2	35	35	rs1561198, GGCX	GTEx v7	PMID:23715323
2p11.2	rs1561198	rs1009	0.83	eQTL	cis	20.1	GGCX	Brain - Caudate (Basal ganglia)	0.48	1.9e-07	TRUE	FALSE	89	1	35	37	rs1561198, GGCX	GTEx v7	PMID:23715323
2p11.2	rs1561198	rs1010	0.83	eQTL	cis	20.3	GGCX	Brain - Caudate (Basal ganglia)	0.48	1.9e-07	TRUE	FALSE	89	0	35	37	rs1561198, GGCX	GTEx v7	PMID:23715323
2p11.2	rs1561198	rs6731005	0.9	eQTL	cis	11.5	GGCX	Adipose - Visceral (Omentum)	0.2	2e-07	TRUE	FALSE	68	1	34	34	rs1561198, GGCX	GTEx v7	PMID:23715323
2p11.2	rs1561198	rs3755014	0.9	eQTL	cis	7.8	GGCX	Adipose - Visceral (Omentum)	0.2	2e-07	TRUE	FALSE	68	1	34	34	rs1561198, GGCX	GTEx v7	PMID:23715323
2p11.2	rs1561198	rs3755015	0.9	eQTL	cis	7.8	GGCX	Adipose - Visceral (Omentum)	0.2	2e-07	TRUE	FALSE	68	1	34	34	rs1561198, GGCX	GTEx v7	PMID:23715323
2p11.2	rs1561198	rs1972297	0.83	eQTL	cis	19.9	GGCX	Brain - Nucleus accumbens (Basal ganglia)	0.49	2e-07	TRUE	TRUE	58	1	34	34	rs1561198, GGCX	GTEx v7	PMID:23715323
2p11.2	rs1561198	rs1058588	0.83	eQTL	cis	20.2	GGCX	Brain - Nucleus accumbens (Basal ganglia)	0.49	2e-07	TRUE	TRUE	58	1	35	37	rs1561198, GGCX	GTEx v7	PMID:23715323
2p11.2	rs1561198	rs2366639	0.83	eQTL	cis	21.3	GGCX	Brain - Nucleus accumbens (Basal ganglia)	0.49	2e-07	TRUE	TRUE	58	1	34	34	rs1561198, GGCX	GTEx v7	PMID:23715323
2p11.2	rs1561198	rs11891260	0.97	eQTL	cis	7.4	GGCX	Skin - Not sun exposed (Suprapubic)	0.22	2.1e-07	TRUE	TRUE	85	1	33	33	rs1561198, GGCX	GTEx v7	PMID:23715323
2p11.2	rs1561198	rs6738009	0.82	eQTL	cis	34.3	GGCX	Brain - Anterior cingulate cortex (BA24)	0.57	2.2e-07	TRUE	FALSE	70	0	26	26	rs1561198, GGCX	GTEx v7	PMID:23715323
2p11.2	rs1561198	rs55971080	0.98	eQTL	cis	24.1	GGCX	Brain - Nucleus accumbens (Basal ganglia)	0.45	2.2e-07	TRUE	FALSE	58	3	35	35	rs1561198, GGCX	GTEx v7	PMID:23715323
2p11.2	rs1561198	rs55971080	0.98	eQTL	cis	24.1	GGCX	Esophagus - Gastroesophageal junction	0.29	2.4e-07	TRUE	FALSE	93	3	35	35	rs1561198, GGCX	GTEx v7	PMID:23715323
2p11.2	rs1561198	rs7568458	0.91	eQTL	cis	0	GGCX	Esophagus - Gastroesophageal junction	0.3	2.5e-07	TRUE	FALSE	93	5	35	35	rs1561198, rs7568458, GGCX	GTEx v7	PMID:23715323
2p11.2	rs1561198	rs12473819	0.91	eQTL	cis	0	GGCX	Colon - Transverse	0.26	2.6e-07	TRUE	FALSE	102	0	33	33	rs1561198, GGCX	GTEx v7	PMID:23715323
2p11.2	rs1561198	rs7591175	0.82	eQTL	cis	33.5	GGCX	Heart - Left ventricle	0.27	2.7e-07	TRUE	FALSE	108	0	26	26	rs1561198, GGCX	GTEx v7	PMID:23715323
2p11.2	rs1561198	rs3770098	0.83	eQTL	cis	16.7	GGCX	Brain - Nucleus accumbens (Basal ganglia)	0.48	2.7e-07	TRUE	FALSE	58	2	37	37	rs1561198, GGCX	GTEx v7	PMID:23715323
2p11.2	rs1561198	rs3731827	0.83	eQTL	cis	17.4	GGCX	Brain - Nucleus accumbens (Basal ganglia)	0.48	2.7e-07	TRUE	FALSE	58	1	36	36	rs1561198, rs3731827, GGCX	GTEx v7	PMID:23715323
2p11.2	rs1561198	rs1562323	0.83	eQTL	cis	21	GGCX	Brain - Nucleus accumbens (Basal ganglia)	0.48	2.7e-07	TRUE	FALSE	58	1	36	36	rs1561198, GGCX	GTEx v7	PMID:23715323
2p11.2	rs1561198	rs6705971	0.9	eQTL	cis	10.4	GGCX	Esophagus - Gastroesophageal junction	0.29	2.8e-07	TRUE	FALSE	93	2	33	35	rs1561198, GGCX	GTEx v7	PMID:23715323
2p11.2	rs1561198	rs10175792	0.9	eQTL	cis	10.2	GGCX	Esophagus - Gastroesophageal junction	0.29	2.8e-07	TRUE	FALSE	93	2	33	33	rs1561198, GGCX	GTEx v7	PMID:23715323
2p11.2	rs1561198	rs10179195	0.9	eQTL	cis	9.1	GGCX	Esophagus - Gastroesophageal junction	0.29	2.8e-07	TRUE	FALSE	93	2	33	33	rs1561198, GGCX	GTEx v7	PMID:23715323
2p11.2	rs1561198	rs6714157	0.9	eQTL	cis	8.6	GGCX	Adipose - Visceral (Omentum)	0.2	2.8e-07	TRUE	FALSE	68	0	34	34	rs1561198, GGCX	GTEx v7	PMID:23715323
2p11.2	rs1561198	rs6743030	0.9	eQTL	cis	8.3	GGCX	Esophagus - Gastroesophageal junction	0.29	2.8e-07	TRUE	FALSE	93	2	33	33	rs1561198, rs6743030, GGCX	GTEx v7	PMID:23715323
2p11.2	rs1561198	rs2028900	0.85	eQTL	cis	4.1	GGCX	Adipose - Visceral (Omentum)	0.2	2.8e-07	TRUE	FALSE	68	0	32	35	rs1561198, GGCX	GTEx v7	PMID:23715323
2p11.2	rs1561198	rs55971080	0.98	eQTL	cis	24.1	GGCX	Colon - Transverse	0.26	2.8e-07	TRUE	FALSE	102	3	35	35	rs1561198, GGCX	GTEx v7	PMID:23715323
2p11.2	rs1561198	rs2166529	0.83	eQTL	cis	29.7	GGCX	Heart - Left ventricle	0.27	2.9e-07	TRUE	FALSE	108	0	27	29	rs1561198, rs2166529, GGCX	GTEx v7	PMID:23715323
2p11.2	rs1561198	rs6705971	0.9	eQTL	cis	10.4	GGCX	Adipose - Subcutaneous	0.17	3.2e-07	TRUE	FALSE	78	2	33	35	rs1561198, GGCX	GTEx v7	PMID:23715323
2p11.2	rs1561198	rs10175792	0.9	eQTL	cis	10.2	GGCX	Adipose - Subcutaneous	0.17	3.2e-07	TRUE	FALSE	78	2	33	33	rs1561198, GGCX	GTEx v7	PMID:23715323
2p11.2	rs1561198	rs10179195	0.9	eQTL	cis	9.1	GGCX	Adipose - Subcutaneous	0.17	3.2e-07	TRUE	FALSE	78	2	33	33	rs1561198, GGCX	GTEx v7	PMID:23715323
2p11.2	rs1561198	rs6743030	0.9	eQTL	cis	8.3	GGCX	Adipose - Subcutaneous	0.17	3.2e-07	TRUE	FALSE	78	2	33	33	rs1561198, rs6743030, GGCX	GTEx v7	PMID:23715323
2p11.2	rs1561198	rs5832649	0.91	eQTL	cis	0	GGCX	Adipose - Visceral (Omentum)	0.2	3.5e-07	TRUE	FALSE	68	1	35	35	rs1561198, GGCX	GTEx v7	PMID:23715323
2p11.2	rs1561198	rs1446668	0.9	eQTL	cis	6.9	GGCX	Brain - Nucleus accumbens (Basal ganglia)	0.44	3.6e-07	TRUE	FALSE	58	2	32	32	rs1561198, GGCX	GTEx v7	PMID:23715323
2p11.2	rs1561198	rs1009	0.83	eQTL	cis	20.1	GGCX	Brain - Nucleus accumbens (Basal ganglia)	0.48	3.6e-07	TRUE	FALSE	58	1	35	37	rs1561198, GGCX	GTEx v7	PMID:23715323
2p11.2	rs1561198	rs1010	0.83	eQTL	cis	20.3	GGCX	Brain - Nucleus accumbens (Basal ganglia)	0.48	3.6e-07	TRUE	FALSE	58	0	35	37	rs1561198, GGCX	GTEx v7	PMID:23715323
2p11.2	rs1561198	rs55971080	0.98	eQTL	cis	24.1	GGCX	Adipose - Visceral (Omentum)	0.2	3.6e-07	TRUE	FALSE	68	3	35	35	rs1561198, GGCX	GTEx v7	PMID:23715323
2p11.2	rs1561198	-	-	eQTL	cis	21.3	GGCX	Esophagus - Gastroesophageal junction	0.29	3.7e-07	TRUE	FALSE	93	2	35	37	rs1561198, GGCX	GTEx v7	PMID:23715323
2p11.2	rs1561198	rs1446668	0.9	eQTL	cis	6.9	GGCX	Skin - Not sun exposed (Suprapubic)	0.22	3.7e-07	TRUE	FALSE	85	2	32	32	rs1561198, GGCX	GTEx v7	PMID:23715323
2p11.2	rs1561198	-	-	eQTL	cis	21.3	GGCX	Brain - Nucleus accumbens (Basal ganglia)	0.44	4e-07	TRUE	FALSE	58	2	35	37	rs1561198, GGCX	GTEx v7	PMID:23715323
2p11.2	rs1561198	rs7591175	0.82	eQTL	cis	33.5	GGCX	Cells - EBV-transformed lymphocytes	0.6	4.1e-07	TRUE	FALSE	149	0	26	26	rs1561198, GGCX	GTEx v7	PMID:23715323
2p11.2	rs1561198	rs2166529	0.83	eQTL	cis	29.7	GGCX	Cells - EBV-transformed lymphocytes	0.6	4.1e-07	TRUE	FALSE	149	0	27	29	rs1561198, rs2166529, GGCX	GTEx v7	PMID:23715323
2p11.2	rs1561198	rs6731005	0.9	eQTL	cis	11.5	GGCX	Esophagus - Gastroesophageal junction	0.29	4.1e-07	TRUE	FALSE	93	1	34	34	rs1561198, GGCX	GTEx v7	PMID:23715323
2p11.2	rs1561198	rs6714157	0.9	eQTL	cis	8.6	GGCX	Esophagus - Gastroesophageal junction	0.29	4.1e-07	TRUE	FALSE	93	0	34	34	rs1561198, GGCX	GTEx v7	PMID:23715323
2p11.2	rs1561198	rs3755014	0.9	eQTL	cis	7.8	GGCX	Esophagus - Gastroesophageal junction	0.29	4.1e-07	TRUE	FALSE	93	1	34	34	rs1561198, GGCX	GTEx v7	PMID:23715323
2p11.2	rs1561198	rs3755015	0.9	eQTL	cis	7.8	GGCX	Esophagus - Gastroesophageal junction	0.29	4.1e-07	TRUE	FALSE	93	1	34	34	rs1561198, GGCX	GTEx v7	PMID:23715323
2p11.2	rs1561198	rs6731005	0.9	eQTL	cis	11.5	GGCX	Prostate	0.46	4.6e-07	TRUE	FALSE	42	1	34	34	rs1561198, GGCX	GTEx v7	PMID:23715323
2p11.2	rs1561198	rs6714157	0.9	eQTL	cis	8.6	GGCX	Prostate	0.46	4.6e-07	TRUE	FALSE	42	0	34	34	rs1561198, GGCX	GTEx v7	PMID:23715323
2p11.2	rs1561198	rs3755014	0.9	eQTL	cis	7.8	GGCX	Prostate	0.46	4.6e-07	TRUE	FALSE	42	1	34	34	rs1561198, GGCX	GTEx v7	PMID:23715323
2p11.2	rs1561198	rs3755015	0.9	eQTL	cis	7.8	GGCX	Prostate	0.46	4.6e-07	TRUE	FALSE	42	1	34	34	rs1561198, GGCX	GTEx v7	PMID:23715323
2p11.2	rs1561198	rs2028900	0.85	eQTL	cis	4.1	GGCX	Cells - Lymphoblastoid cell lines	-	4.6e-07	TRUE	FALSE	66	0	32	35	rs1561198, GGCX	GEUVADIS	PMID:24037378
2p11.2	rs1561198	rs11891260	0.97	eQTL	cis	7.4	GGCX	Colon - Transverse	0.26	4.6e-07	TRUE	FALSE	102	1	33	33	rs1561198, GGCX	GTEx v7	PMID:23715323
2p11.2	rs1561198	rs10176176	0.81	eQTL	cis	9.8	GGCX	Cells - Lymphoblastoid cell lines	-	4.7e-07	TRUE	FALSE	66	4	33	33	rs1561198, rs10176176, GGCX	GEUVADIS	PMID:24037378
2p11.2	rs1561198	rs1078004	0.91	eQTL	cis	2.1	GGCX	Esophagus - Gastroesophageal junction	0.29	4.7e-07	TRUE	FALSE	93	2	35	35	rs1561198, GGCX	GTEx v7	PMID:23715323
2p11.2	rs1561198	rs7605975	0.91	eQTL	cis	0	GGCX	Esophagus - Gastroesophageal junction	0.29	4.7e-07	TRUE	FALSE	93	1	35	35	rs1561198, GGCX	GTEx v7	PMID:23715323
2p11.2	rs1561198	rs6547621	0.92	eQTL	cis	0	GGCX	Esophagus - Gastroesophageal junction	0.29	4.7e-07	TRUE	FALSE	93	1	35	35	rs1561198, GGCX	GTEx v7	PMID:23715323
2p11.2	rs1561198	rs6738645	0.92	eQTL	cis	0	GGCX	Esophagus - Gastroesophageal junction	0.29	4.7e-07	TRUE	FALSE	93	1	35	35	rs1561198, GGCX	GTEx v7	PMID:23715323
2p11.2	rs1561198	rs7568458	0.91	eQTL	cis	0	GGCX	Adipose - Visceral (Omentum)	0.2	4.7e-07	TRUE	FALSE	68	5	35	35	rs1561198, rs7568458, GGCX	GTEx v7	PMID:23715323
2p11.2	rs1561198	rs11891260	0.97	eQTL	cis	7.4	GGCX	Brain - Caudate (Basal ganglia)	0.46	4.8e-07	TRUE	FALSE	89	1	33	33	rs1561198, GGCX	GTEx v7	PMID:23715323
2p11.2	rs1561198	rs6738009	0.82	eQTL	cis	34.3	GGCX	Colon - Transverse	0.26	4.9e-07	TRUE	FALSE	102	0	26	26	rs1561198, GGCX	GTEx v7	PMID:23715323
2p11.2	rs1561198	rs6731005	0.9	eQTL	cis	11.5	GGCX	Skin - Not sun exposed (Suprapubic)	0.21	5.1e-07	TRUE	FALSE	85	1	34	34	rs1561198, GGCX	GTEx v7	PMID:23715323
2p11.2	rs1561198	rs6738009	0.82	eQTL	cis	34.3	GGCX	Adipose - Subcutaneous	0.17	5.3e-07	TRUE	FALSE	78	0	26	26	rs1561198, GGCX	GTEx v7	PMID:23715323
2p11.2	rs1561198	rs1446668	0.9	eQTL	cis	6.9	GGCX	Brain - Caudate (Basal ganglia)	0.45	5.3e-07	TRUE	FALSE	89	2	32	32	rs1561198, GGCX	GTEx v7	PMID:23715323
2p11.2	rs1561198	rs12473819	0.91	eQTL	cis	0	GGCX	Skin - Not sun exposed (Suprapubic)	0.21	5.4e-07	TRUE	FALSE	85	0	33	33	rs1561198, GGCX	GTEx v7	PMID:23715323
2p11.2	rs1561198	rs7568458	0.91	eQTL	cis	0	GGCX	Stomach	0.31	5.4e-07	TRUE	TRUE	44	5	35	35	rs1561198, rs7568458, GGCX	GTEx v7	PMID:23715323
2p11.2	rs1561198	-	-	eQTL	cis	21.3	GGCX	Adipose - Visceral (Omentum)	0.2	5.5e-07	TRUE	FALSE	68	2	35	37	rs1561198, GGCX	GTEx v7	PMID:23715323
2p11.2	rs1561198	rs6705971	0.9	eQTL	cis	10.4	GGCX	Brain - Nucleus accumbens (Basal ganglia)	0.43	5.7e-07	TRUE	FALSE	58	2	33	35	rs1561198, GGCX	GTEx v7	PMID:23715323
2p11.2	rs1561198	rs10175792	0.9	eQTL	cis	10.2	GGCX	Brain - Nucleus accumbens (Basal ganglia)	0.43	5.7e-07	TRUE	FALSE	58	2	33	33	rs1561198, GGCX	GTEx v7	PMID:23715323
2p11.2	rs1561198	rs10179195	0.9	eQTL	cis	9.1	GGCX	Brain - Nucleus accumbens (Basal ganglia)	0.43	5.7e-07	TRUE	FALSE	58	2	33	33	rs1561198, GGCX	GTEx v7	PMID:23715323
2p11.2	rs1561198	rs6743030	0.9	eQTL	cis	8.3	GGCX	Brain - Nucleus accumbens (Basal ganglia)	0.43	5.7e-07	TRUE	FALSE	58	2	33	33	rs1561198, rs6743030, GGCX	GTEx v7	PMID:23715323
2p11.2	rs1561198	rs12473819	0.91	eQTL	cis	0	GGCX	Brain - Nucleus accumbens (Basal ganglia)	0.43	6e-07	TRUE	FALSE	58	0	33	33	rs1561198, GGCX	GTEx v7	PMID:23715323
2p11.2	rs1561198	rs6757263	0.8	eQTL	cis	14.9	GGCX	Colon - Transverse	0.26	6e-07	TRUE	FALSE	102	1	37	39	rs1561198, GGCX	GTEx v7	PMID:23715323
2p11.2	rs1561198	rs6547624	0.81	eQTL	cis	13.5	GGCX	Colon - Transverse	0.26	6.3e-07	TRUE	FALSE	102	3	37	37	rs1561198, GGCX	GTEx v7	PMID:23715323
2p11.2	rs1561198	-	-	eQTL	cis	21.3	GGCX	Stomach	0.3	6.4e-07	TRUE	FALSE	44	2	35	37	rs1561198, GGCX	GTEx v7	PMID:23715323
2p11.2	rs1561198	rs3770098	0.83	eQTL	cis	16.7	GGCX	Colon - Transverse	0.26	6.7e-07	TRUE	FALSE	102	2	37	37	rs1561198, GGCX	GTEx v7	PMID:23715323
2p11.2	rs1561198	rs3731827	0.83	eQTL	cis	17.4	GGCX	Colon - Transverse	0.26	6.7e-07	TRUE	FALSE	102	1	36	36	rs1561198, rs3731827, GGCX	GTEx v7	PMID:23715323
2p11.2	rs1561198	rs1562323	0.83	eQTL	cis	21	GGCX	Colon - Transverse	0.26	6.7e-07	TRUE	FALSE	102	1	36	36	rs1561198, GGCX	GTEx v7	PMID:23715323
2p11.2	rs1561198	rs7605975	0.91	eQTL	cis	0	GGCX	Adipose - Visceral (Omentum)	0.19	6.8e-07	TRUE	FALSE	68	1	35	35	rs1561198, GGCX	GTEx v7	PMID:23715323
2p11.2	rs1561198	rs6547621	0.92	eQTL	cis	0	GGCX	Adipose - Visceral (Omentum)	0.19	6.8e-07	TRUE	FALSE	68	1	35	35	rs1561198, GGCX	GTEx v7	PMID:23715323
2p11.2	rs1561198	rs6738645	0.92	eQTL	cis	0	GGCX	Adipose - Visceral (Omentum)	0.19	6.8e-07	TRUE	FALSE	68	1	35	35	rs1561198, GGCX	GTEx v7	PMID:23715323
2p11.2	rs1561198	rs11891260	0.97	eQTL	cis	7.4	GGCX	Brain - Nucleus accumbens (Basal ganglia)	0.43	6.9e-07	TRUE	FALSE	58	1	33	33	rs1561198, GGCX	GTEx v7	PMID:23715323
2p11.2	rs1561198	rs1446668	0.9	eQTL	cis	6.9	GGCX	Esophagus - Gastroesophageal junction	0.29	7.2e-07	TRUE	FALSE	93	2	32	32	rs1561198, GGCX	GTEx v7	PMID:23715323
2p11.2	rs1561198	rs565245309	0.92	eQTL	cis	0	GGCX	Esophagus - Gastroesophageal junction	0.28	7.2e-07	TRUE	FALSE	93	0	33	33	rs1561198, GGCX	GTEx v7	PMID:23715323
2p11.2	rs1561198	rs12473819	0.91	eQTL	cis	0	GGCX	Brain - Caudate (Basal ganglia)	0.45	7.5e-07	TRUE	FALSE	89	0	33	33	rs1561198, GGCX	GTEx v7	PMID:23715323
2p11.2	rs1561198	rs6757263	0.8	eQTL	cis	14.9	GGCX	Brain - Nucleus accumbens (Basal ganglia)	0.47	7.6e-07	TRUE	FALSE	58	1	37	39	rs1561198, GGCX	GTEx v7	PMID:23715323
2p11.2	rs1561198	rs11891260	0.97	eQTL	cis	7.4	GGCX	Prostate	0.45	7.7e-07	TRUE	FALSE	42	1	33	33	rs1561198, GGCX	GTEx v7	PMID:23715323
2p11.2	rs1561198	rs6714157	0.9	eQTL	cis	8.6	GGCX	Skin - Not sun exposed (Suprapubic)	0.21	7.9e-07	TRUE	FALSE	85	0	34	34	rs1561198, GGCX	GTEx v7	PMID:23715323
2p11.2	rs1561198	rs55971080	0.98	eQTL	cis	24.1	GGCX	Brain - Frontal cortex (BA9)	0.49	8e-07	TRUE	TRUE	50	3	35	35	rs1561198, GGCX	GTEx v7	PMID:23715323
2p11.2	rs1561198	rs10176176	0.81	eQTL	cis	9.8	GGCX	Brain - Nucleus accumbens (Basal ganglia)	0.42	8.6e-07	TRUE	FALSE	58	4	33	33	rs1561198, rs10176176, GGCX	GTEx v7	PMID:23715323
2p11.2	rs1561198	rs1010	0.83	eQTL	cis	20.3	GGCX	Colon - Transverse	0.25	8.6e-07	TRUE	FALSE	102	0	35	37	rs1561198, GGCX	GTEx v7	PMID:23715323
2p11.2	rs1561198	rs7605975	0.91	eQTL	cis	0	GGCX	Brain - Caudate (Basal ganglia)	0.45	8.8e-07	TRUE	FALSE	89	1	35	35	rs1561198, GGCX	GTEx v7	PMID:23715323
2p11.2	rs1561198	rs6547621	0.92	eQTL	cis	0	GGCX	Brain - Caudate (Basal ganglia)	0.45	8.8e-07	TRUE	FALSE	89	1	35	35	rs1561198, GGCX	GTEx v7	PMID:23715323
2p11.2	rs1561198	rs6738645	0.92	eQTL	cis	0	GGCX	Brain - Caudate (Basal ganglia)	0.45	8.8e-07	TRUE	FALSE	89	1	35	35	rs1561198, GGCX	GTEx v7	PMID:23715323
2p11.2	rs1561198	rs3731827	0.83	eQTL	cis	17.4	GGCX	Adipose - Visceral (Omentum)	0.2	8.9e-07	TRUE	FALSE	68	1	36	36	rs1561198, rs3731827, GGCX	GTEx v7	PMID:23715323
2p11.2	rs1561198	rs1009	0.83	eQTL	cis	20.1	GGCX	Colon - Transverse	0.25	8.9e-07	TRUE	FALSE	102	1	35	37	rs1561198, GGCX	GTEx v7	PMID:23715323
2p11.2	rs1561198	rs1562323	0.83	eQTL	cis	21	GGCX	Adipose - Visceral (Omentum)	0.2	8.9e-07	TRUE	FALSE	68	1	36	36	rs1561198, GGCX	GTEx v7	PMID:23715323
2p11.2	rs1561198	rs1078004	0.91	eQTL	cis	2.1	GGCX	Stomach	0.3	9.2e-07	TRUE	FALSE	44	2	35	35	rs1561198, GGCX	GTEx v7	PMID:23715323
2p11.2	rs1561198	rs7605975	0.91	eQTL	cis	0	GGCX	Stomach	0.3	9.2e-07	TRUE	FALSE	44	1	35	35	rs1561198, GGCX	GTEx v7	PMID:23715323
2p11.2	rs1561198	rs6547621	0.92	eQTL	cis	0	GGCX	Stomach	0.3	9.2e-07	TRUE	FALSE	44	1	35	35	rs1561198, GGCX	GTEx v7	PMID:23715323
2p11.2	rs1561198	rs6738645	0.92	eQTL	cis	0	GGCX	Stomach	0.3	9.2e-07	TRUE	FALSE	44	1	35	35	rs1561198, GGCX	GTEx v7	PMID:23715323
2p11.2	rs1561198	rs5832649	0.91	eQTL	cis	0	GGCX	Brain - Caudate (Basal ganglia)	0.45	9.3e-07	TRUE	FALSE	89	1	35	35	rs1561198, GGCX	GTEx v7	PMID:23715323
2p11.2	rs1561198	rs7568458	0.91	eQTL	cis	0	GGCX	Brain - Caudate (Basal ganglia)	0.45	9.3e-07	TRUE	FALSE	89	5	35	35	rs1561198, rs7568458, GGCX	GTEx v7	PMID:23715323
2p11.2	rs1561198	-	-	eQTL	cis	21.3	GGCX	Prostate	0.45	9.4e-07	TRUE	FALSE	42	2	35	37	rs1561198, GGCX	GTEx v7	PMID:23715323
2p11.2	rs1561198	rs1078004	0.91	eQTL	cis	2.1	GGCX	Brain - Caudate (Basal ganglia)	0.45	9.4e-07	TRUE	FALSE	89	2	35	35	rs1561198, GGCX	GTEx v7	PMID:23715323
2p11.2	rs1561198	rs3731827	0.83	eQTL	cis	17.4	GGCX	Stomach	0.31	9.4e-07	TRUE	FALSE	44	1	36	36	rs1561198, rs3731827, GGCX	GTEx v7	PMID:23715323
2p11.2	rs1561198	rs1562323	0.83	eQTL	cis	21	GGCX	Stomach	0.31	9.4e-07	TRUE	FALSE	44	1	36	36	rs1561198, GGCX	GTEx v7	PMID:23715323
2p11.2	rs1561198	rs6738009	0.82	eQTL	cis	34.3	GGCX	Cells - EBV-transformed lymphocytes	0.6	9.5e-07	TRUE	FALSE	149	0	26	26	rs1561198, GGCX	GTEx v7	PMID:23715323
2p11.2	rs1561198	rs6547624	0.81	eQTL	cis	13.5	GGCX	Brain - Nucleus accumbens (Basal ganglia)	0.46	9.6e-07	TRUE	FALSE	58	3	37	37	rs1561198, GGCX	GTEx v7	PMID:23715323
2p11.2	rs1561198	rs3770098	0.83	eQTL	cis	16.7	GGCX	Stomach	0.31	9.6e-07	TRUE	FALSE	44	2	37	37	rs1561198, GGCX	GTEx v7	PMID:23715323
2p11.2	rs1561198	rs6738009	0.82	eQTL	cis	34.3	GGCX	Esophagus - Muscularis	0.21	9.7e-07	TRUE	FALSE	141	0	26	26	rs1561198, GGCX	GTEx v7	PMID:23715323
2p11.2	rs1561198	rs2028900	0.85	eQTL	cis	4.1	GGCX	Brain - Nucleus accumbens (Basal ganglia)	0.41	1e-06	TRUE	FALSE	58	0	32	35	rs1561198, GGCX	GTEx v7	PMID:23715323
2p11.2	rs1561198	rs6547624	0.81	eQTL	cis	13.5	GGCX	Stomach	0.31	1e-06	TRUE	FALSE	44	3	37	37	rs1561198, GGCX	GTEx v7	PMID:23715323
2p11.2	rs1561198	rs3770098	0.83	eQTL	cis	16.7	GGCX	Adipose - Visceral (Omentum)	0.2	1e-06	TRUE	FALSE	68	2	37	37	rs1561198, GGCX	GTEx v7	PMID:23715323
2p11.2	rs1561198	rs55971080	0.98	eQTL	cis	24.1	GGCX	Prostate	0.44	1e-06	TRUE	FALSE	42	3	35	35	rs1561198, GGCX	GTEx v7	PMID:23715323
2p11.2	rs1561198	rs7591175	0.82	eQTL	cis	33.5	GGCX	Adipose - Subcutaneous	0.16	1.1e-06	TRUE	FALSE	78	0	26	26	rs1561198, GGCX	GTEx v7	PMID:23715323
2p11.2	rs1561198	rs10176176	0.81	eQTL	cis	9.8	GGCX	Prostate	0.44	1.1e-06	TRUE	FALSE	42	4	33	33	rs1561198, rs10176176, GGCX	GTEx v7	PMID:23715323
2p11.2	rs1561198	rs2166529	0.83	eQTL	cis	29.7	GGCX	Adipose - Subcutaneous	0.16	1.2e-06	TRUE	FALSE	78	0	27	29	rs1561198, rs2166529, GGCX	GTEx v7	PMID:23715323
2p11.2	rs1561198	rs10176176	0.81	eQTL	cis	9.8	GGCX	Adipose - Visceral (Omentum)	0.19	1.2e-06	TRUE	FALSE	68	4	33	33	rs1561198, rs10176176, GGCX	GTEx v7	PMID:23715323
2p11.2	rs1561198	rs565245309	0.92	eQTL	cis	0	GGCX	Brain - Caudate (Basal ganglia)	0.45	1.2e-06	TRUE	FALSE	89	0	33	33	rs1561198, GGCX	GTEx v7	PMID:23715323
2p11.2	rs1561198	rs6757263	0.8	eQTL	cis	14.9	GGCX	Stomach	0.31	1.2e-06	TRUE	FALSE	44	1	37	39	rs1561198, GGCX	GTEx v7	PMID:23715323
2p11.2	rs1561198	-	-	eQTL	cis	21.3	GGCX	Brain - Caudate (Basal ganglia)	0.44	1.3e-06	TRUE	FALSE	89	2	35	37	rs1561198, GGCX	GTEx v7	PMID:23715323
2p11.2	rs1561198	rs6731005	0.9	eQTL	cis	11.5	GGCX	Brain - Caudate (Basal ganglia)	0.44	1.3e-06	TRUE	FALSE	89	1	34	34	rs1561198, GGCX	GTEx v7	PMID:23715323
2p11.2	rs1561198	rs6731005	0.9	eQTL	cis	11.5	GGCX	Brain - Nucleus accumbens (Basal ganglia)	0.42	1.3e-06	TRUE	FALSE	58	1	34	34	rs1561198, GGCX	GTEx v7	PMID:23715323
2p11.2	rs1561198	rs6705839	0.91	eQTL	cis	10.6	GGCX	Cells - Lymphoblastoid cell lines	-	1.3e-06	TRUE	FALSE	66	0	1	1	rs1561198, GGCX	GEUVADIS	PMID:24037378
2p11.2	rs1561198	rs10176176	0.81	eQTL	cis	9.8	GGCX	Brain - Caudate (Basal ganglia)	0.43	1.3e-06	TRUE	FALSE	89	4	33	33	rs1561198, rs10176176, GGCX	GTEx v7	PMID:23715323
2p11.2	rs1561198	rs6714157	0.9	eQTL	cis	8.6	GGCX	Brain - Caudate (Basal ganglia)	0.44	1.3e-06	TRUE	FALSE	89	0	34	34	rs1561198, GGCX	GTEx v7	PMID:23715323
2p11.2	rs1561198	rs3755014	0.9	eQTL	cis	7.8	GGCX	Brain - Caudate (Basal ganglia)	0.44	1.3e-06	TRUE	FALSE	89	1	34	34	rs1561198, GGCX	GTEx v7	PMID:23715323
2p11.2	rs1561198	rs3755014	0.9	eQTL	cis	7.8	GGCX	Brain - Nucleus accumbens (Basal ganglia)	0.42	1.3e-06	TRUE	FALSE	58	1	34	34	rs1561198, GGCX	GTEx v7	PMID:23715323
2p11.2	rs1561198	rs3755015	0.9	eQTL	cis	7.8	GGCX	Brain - Caudate (Basal ganglia)	0.44	1.3e-06	TRUE	FALSE	89	1	34	34	rs1561198, GGCX	GTEx v7	PMID:23715323
2p11.2	rs1561198	rs3755015	0.9	eQTL	cis	7.8	GGCX	Brain - Nucleus accumbens (Basal ganglia)	0.42	1.3e-06	TRUE	FALSE	58	1	34	34	rs1561198, GGCX	GTEx v7	PMID:23715323
2p11.2	rs1561198	rs565245309	0.92	eQTL	cis	0	GGCX	Brain - Nucleus accumbens (Basal ganglia)	0.42	1.3e-06	TRUE	FALSE	58	0	33	33	rs1561198, GGCX	GTEx v7	PMID:23715323
2p11.2	rs1561198	rs6757263	0.8	eQTL	cis	14.9	GGCX	Adipose - Visceral (Omentum)	0.2	1.3e-06	TRUE	FALSE	68	1	37	39	rs1561198, GGCX	GTEx v7	PMID:23715323
2p11.2	rs1561198	rs1058588	0.83	eQTL	cis	20.2	GGCX	Colon - Transverse	0.24	1.3e-06	TRUE	FALSE	102	1	35	37	rs1561198, GGCX	GTEx v7	PMID:23715323
2p11.2	rs1561198	rs2366639	0.83	eQTL	cis	21.3	GGCX	Colon - Transverse	0.24	1.3e-06	TRUE	FALSE	102	1	34	34	rs1561198, GGCX	GTEx v7	PMID:23715323
2p11.2	rs1561198	rs6738009	0.82	eQTL	cis	34.3	GGCX	Adipose - Visceral (Omentum)	0.19	1.4e-06	TRUE	FALSE	68	0	26	26	rs1561198, GGCX	GTEx v7	PMID:23715323
2p11.2	rs1561198	rs2166529	0.83	eQTL	cis	29.7	GGCX	Esophagus - Muscularis	0.2	1.4e-06	TRUE	FALSE	141	0	27	29	rs1561198, rs2166529, GGCX	GTEx v7	PMID:23715323
2p11.2	rs1561198	rs6705971	0.9	eQTL	cis	10.4	GGCX	Adipose - Visceral (Omentum)	0.19	1.4e-06	TRUE	FALSE	68	2	33	35	rs1561198, GGCX	GTEx v7	PMID:23715323
2p11.2	rs1561198	rs6705971	0.9	eQTL	cis	10.4	GGCX	Small intestine - Terminal ileum	0.45	1.4e-06	TRUE	TRUE	48	2	33	35	rs1561198, GGCX	GTEx v7	PMID:23715323
2p11.2	rs1561198	rs10175792	0.9	eQTL	cis	10.2	GGCX	Adipose - Visceral (Omentum)	0.19	1.4e-06	TRUE	FALSE	68	2	33	33	rs1561198, GGCX	GTEx v7	PMID:23715323
2p11.2	rs1561198	rs10175792	0.9	eQTL	cis	10.2	GGCX	Small intestine - Terminal ileum	0.45	1.4e-06	TRUE	TRUE	48	2	33	33	rs1561198, GGCX	GTEx v7	PMID:23715323
2p11.2	rs1561198	rs10179195	0.9	eQTL	cis	9.1	GGCX	Adipose - Visceral (Omentum)	0.19	1.4e-06	TRUE	FALSE	68	2	33	33	rs1561198, GGCX	GTEx v7	PMID:23715323
2p11.2	rs1561198	rs10179195	0.9	eQTL	cis	9.1	GGCX	Small intestine - Terminal ileum	0.45	1.4e-06	TRUE	TRUE	48	2	33	33	rs1561198, GGCX	GTEx v7	PMID:23715323
2p11.2	rs1561198	rs6714157	0.9	eQTL	cis	8.6	GGCX	Brain - Nucleus accumbens (Basal ganglia)	0.42	1.4e-06	TRUE	FALSE	58	0	34	34	rs1561198, GGCX	GTEx v7	PMID:23715323
2p11.2	rs1561198	rs6743030	0.9	eQTL	cis	8.3	GGCX	Adipose - Visceral (Omentum)	0.19	1.4e-06	TRUE	FALSE	68	2	33	33	rs1561198, rs6743030, GGCX	GTEx v7	PMID:23715323
2p11.2	rs1561198	rs6743030	0.9	eQTL	cis	8.3	GGCX	Small intestine - Terminal ileum	0.45	1.4e-06	TRUE	TRUE	48	2	33	33	rs1561198, rs6743030, GGCX	GTEx v7	PMID:23715323
2p11.2	rs1561198	rs1972297	0.83	eQTL	cis	19.9	GGCX	Colon - Transverse	0.24	1.4e-06	TRUE	FALSE	102	1	34	34	rs1561198, GGCX	GTEx v7	PMID:23715323
2p11.2	rs1561198	rs12473819	0.91	eQTL	cis	0	GGCX	Esophagus - Gastroesophageal junction	0.28	1.5e-06	TRUE	FALSE	93	0	33	33	rs1561198, GGCX	GTEx v7	PMID:23715323
2p11.2	rs1561198	rs565245309	0.92	eQTL	cis	0	GGCX	Skin - Not sun exposed (Suprapubic)	0.2	1.5e-06	TRUE	FALSE	85	0	33	33	rs1561198, GGCX	GTEx v7	PMID:23715323
2p11.2	rs1561198	rs6547624	0.81	eQTL	cis	13.5	GGCX	Adipose - Visceral (Omentum)	0.2	1.5e-06	TRUE	FALSE	68	3	37	37	rs1561198, GGCX	GTEx v7	PMID:23715323
2p11.2	rs1561198	rs6714157	0.9	eQTL	cis	8.6	GGCX	Brain - Spinal cord (Cervical c-1)	0.44	1.6e-06	TRUE	FALSE	50	0	34	34	rs1561198, GGCX	GTEx v7	PMID:23715323
2p11.2	rs1561198	rs565245309	0.92	eQTL	cis	0	GGCX	Adipose - Visceral (Omentum)	0.19	1.6e-06	TRUE	FALSE	68	0	33	33	rs1561198, GGCX	GTEx v7	PMID:23715323
2p11.2	rs1561198	rs11891260	0.97	eQTL	cis	7.4	GGCX	Adipose - Visceral (Omentum)	0.19	1.6e-06	TRUE	FALSE	68	1	33	33	rs1561198, GGCX	GTEx v7	PMID:23715323
2p11.2	rs1561198	rs7591175	0.82	eQTL	cis	33.5	GGCX	Esophagus - Muscularis	0.2	1.7e-06	TRUE	FALSE	141	0	26	26	rs1561198, GGCX	GTEx v7	PMID:23715323
2p11.2	rs1561198	rs6705971	0.9	eQTL	cis	10.4	GGCX	Brain - Spinal cord (Cervical c-1)	0.44	1.7e-06	TRUE	FALSE	50	2	33	35	rs1561198, GGCX	GTEx v7	PMID:23715323
2p11.2	rs1561198	rs6705971	0.9	eQTL	cis	10.4	GGCX	Esophagus - Muscularis	0.2	1.7e-06	TRUE	FALSE	141	2	33	35	rs1561198, GGCX	GTEx v7	PMID:23715323
2p11.2	rs1561198	rs10175792	0.9	eQTL	cis	10.2	GGCX	Brain - Spinal cord (Cervical c-1)	0.44	1.7e-06	TRUE	FALSE	50	2	33	33	rs1561198, GGCX	GTEx v7	PMID:23715323
2p11.2	rs1561198	rs10175792	0.9	eQTL	cis	10.2	GGCX	Esophagus - Muscularis	0.2	1.7e-06	TRUE	FALSE	141	2	33	33	rs1561198, GGCX	GTEx v7	PMID:23715323
2p11.2	rs1561198	rs10176176	0.81	eQTL	cis	9.8	GGCX	Brain - Spinal cord (Cervical c-1)	0.44	1.7e-06	TRUE	FALSE	50	4	33	33	rs1561198, rs10176176, GGCX	GTEx v7	PMID:23715323
2p11.2	rs1561198	rs10179195	0.9	eQTL	cis	9.1	GGCX	Brain - Spinal cord (Cervical c-1)	0.44	1.7e-06	TRUE	FALSE	50	2	33	33	rs1561198, GGCX	GTEx v7	PMID:23715323
2p11.2	rs1561198	rs10179195	0.9	eQTL	cis	9.1	GGCX	Esophagus - Muscularis	0.2	1.7e-06	TRUE	FALSE	141	2	33	33	rs1561198, GGCX	GTEx v7	PMID:23715323
2p11.2	rs1561198	rs6743030	0.9	eQTL	cis	8.3	GGCX	Brain - Spinal cord (Cervical c-1)	0.44	1.7e-06	TRUE	FALSE	50	2	33	33	rs1561198, rs6743030, GGCX	GTEx v7	PMID:23715323
2p11.2	rs1561198	rs6743030	0.9	eQTL	cis	8.3	GGCX	Esophagus - Muscularis	0.2	1.7e-06	TRUE	FALSE	141	2	33	33	rs1561198, rs6743030, GGCX	GTEx v7	PMID:23715323
2p11.2	rs1561198	rs3755014	0.9	eQTL	cis	7.8	GGCX	Brain - Spinal cord (Cervical c-1)	0.44	1.7e-06	TRUE	FALSE	50	1	34	34	rs1561198, GGCX	GTEx v7	PMID:23715323
2p11.2	rs1561198	rs3755014	0.9	eQTL	cis	7.8	GGCX	Skin - Not sun exposed (Suprapubic)	0.2	1.7e-06	TRUE	FALSE	85	1	34	34	rs1561198, GGCX	GTEx v7	PMID:23715323
2p11.2	rs1561198	rs3755015	0.9	eQTL	cis	7.8	GGCX	Brain - Spinal cord (Cervical c-1)	0.44	1.7e-06	TRUE	FALSE	50	1	34	34	rs1561198, GGCX	GTEx v7	PMID:23715323
2p11.2	rs1561198	rs3755015	0.9	eQTL	cis	7.8	GGCX	Skin - Not sun exposed (Suprapubic)	0.2	1.7e-06	TRUE	FALSE	85	1	34	34	rs1561198, GGCX	GTEx v7	PMID:23715323
2p11.2	rs1561198	rs565245309	0.92	eQTL	cis	0	GGCX	Brain - Spinal cord (Cervical c-1)	0.44	1.7e-06	TRUE	FALSE	50	0	33	33	rs1561198, GGCX	GTEx v7	PMID:23715323
2p11.2	rs1561198	rs55971080	0.98	eQTL	cis	24.1	GGCX	Skin - Not sun exposed (Suprapubic)	0.2	1.7e-06	TRUE	FALSE	85	3	35	35	rs1561198, GGCX	GTEx v7	PMID:23715323
2p11.2	rs1561198	rs7591175	0.82	eQTL	cis	33.5	GGCX	Cells - Lymphoblastoid cell lines	-	1.8e-06	TRUE	FALSE	66	0	26	26	rs1561198, GGCX	GEUVADIS	PMID:24037378
2p11.2	rs1561198	rs10176176	0.81	eQTL	cis	9.8	GGCX	Brain - Frontal cortex (BA9)	0.43	1.8e-06	TRUE	FALSE	50	4	33	33	rs1561198, rs10176176, GGCX	GTEx v7	PMID:23715323
2p11.2	rs1561198	rs1078004	0.91	eQTL	cis	2.1	GGCX	Brain - Spinal cord (Cervical c-1)	0.44	1.9e-06	TRUE	FALSE	50	2	35	35	rs1561198, GGCX	GTEx v7	PMID:23715323
2p11.2	rs1561198	rs7605975	0.91	eQTL	cis	0	GGCX	Brain - Spinal cord (Cervical c-1)	0.44	1.9e-06	TRUE	FALSE	50	1	35	35	rs1561198, GGCX	GTEx v7	PMID:23715323
2p11.2	rs1561198	rs6547621	0.92	eQTL	cis	0	GGCX	Brain - Spinal cord (Cervical c-1)	0.44	1.9e-06	TRUE	FALSE	50	1	35	35	rs1561198, GGCX	GTEx v7	PMID:23715323
2p11.2	rs1561198	rs5832649	0.91	eQTL	cis	0	GGCX	Brain - Spinal cord (Cervical c-1)	0.44	1.9e-06	TRUE	FALSE	50	1	35	35	rs1561198, GGCX	GTEx v7	PMID:23715323
2p11.2	rs1561198	rs6738645	0.92	eQTL	cis	0	GGCX	Brain - Spinal cord (Cervical c-1)	0.44	1.9e-06	TRUE	FALSE	50	1	35	35	rs1561198, GGCX	GTEx v7	PMID:23715323
2p11.2	rs1561198	rs7568458	0.91	eQTL	cis	0	GGCX	Brain - Spinal cord (Cervical c-1)	0.44	1.9e-06	TRUE	FALSE	50	5	35	35	rs1561198, rs7568458, GGCX	GTEx v7	PMID:23715323
2p11.2	rs1561198	rs55971080	0.98	eQTL	cis	24.1	GGCX	Brain - Spinal cord (Cervical c-1)	0.45	1.9e-06	TRUE	FALSE	50	3	35	35	rs1561198, GGCX	GTEx v7	PMID:23715323
2p11.2	rs1561198	rs6738009	0.82	eQTL	cis	34.3	GGCX	Cells - Lymphoblastoid cell lines	-	2.1e-06	TRUE	FALSE	66	0	26	26	rs1561198, GGCX	GEUVADIS	PMID:24037378
2p11.2	rs1561198	rs1446668	0.9	eQTL	cis	6.9	GGCX	Esophagus - Muscularis	0.2	2.1e-06	TRUE	FALSE	141	2	32	32	rs1561198, GGCX	GTEx v7	PMID:23715323
2p11.2	rs1561198	rs2028900	0.85	eQTL	cis	4.1	GGCX	Brain - Caudate (Basal ganglia)	0.44	2.1e-06	TRUE	FALSE	89	0	32	35	rs1561198, GGCX	GTEx v7	PMID:23715323
2p11.2	rs1561198	rs11891260	0.97	eQTL	cis	7.4	GGCX	Esophagus - Gastroesophageal junction	0.28	2.1e-06	TRUE	FALSE	93	1	33	33	rs1561198, GGCX	GTEx v7	PMID:23715323
2p11.2	rs1561198	rs2166529	0.83	eQTL	cis	29.7	GGCX	Cells - Lymphoblastoid cell lines	-	2.4e-06	TRUE	FALSE	66	0	27	29	rs1561198, rs2166529, GGCX	GEUVADIS	PMID:24037378
2p11.2	rs1561198	rs55971080	0.98	eQTL	cis	24.1	GGCX	Brain - Caudate (Basal ganglia)	0.43	2.4e-06	TRUE	FALSE	89	3	35	35	rs1561198, GGCX	GTEx v7	PMID:23715323
2p11.2	rs1561198	rs7591175	0.82	eQTL	cis	33.5	GGCX	Esophagus - Gastroesophageal junction	0.27	2.5e-06	TRUE	FALSE	93	0	26	26	rs1561198, GGCX	GTEx v7	PMID:23715323
2p11.2	rs1561198	rs2166529	0.83	eQTL	cis	29.7	GGCX	Esophagus - Gastroesophageal junction	0.27	2.5e-06	TRUE	FALSE	93	0	27	29	rs1561198, rs2166529, GGCX	GTEx v7	PMID:23715323
2p11.2	rs1561198	rs5832649	0.91	eQTL	cis	0	GGCX	Stomach	0.29	2.5e-06	TRUE	FALSE	44	1	35	35	rs1561198, GGCX	GTEx v7	PMID:23715323
2p11.2	rs1561198	rs6547624	0.81	eQTL	cis	13.5	GGCX	Brain - Frontal cortex (BA9)	0.49	2.6e-06	TRUE	FALSE	50	3	37	37	rs1561198, GGCX	GTEx v7	PMID:23715323
2p11.2	rs1561198	rs1078004	0.91	eQTL	cis	2.1	GGCX	Prostate	0.43	2.7e-06	TRUE	FALSE	42	2	35	35	rs1561198, GGCX	GTEx v7	PMID:23715323
2p11.2	rs1561198	rs7605975	0.91	eQTL	cis	0	GGCX	Prostate	0.43	2.7e-06	TRUE	FALSE	42	1	35	35	rs1561198, GGCX	GTEx v7	PMID:23715323
2p11.2	rs1561198	rs12473819	0.91	eQTL	cis	0	GGCX	Prostate	0.42	2.7e-06	TRUE	FALSE	42	0	33	33	rs1561198, GGCX	GTEx v7	PMID:23715323
2p11.2	rs1561198	rs6547621	0.92	eQTL	cis	0	GGCX	Prostate	0.43	2.7e-06	TRUE	FALSE	42	1	35	35	rs1561198, GGCX	GTEx v7	PMID:23715323
2p11.2	rs1561198	rs6738645	0.92	eQTL	cis	0	GGCX	Prostate	0.43	2.7e-06	TRUE	FALSE	42	1	35	35	rs1561198, GGCX	GTEx v7	PMID:23715323
2p11.2	rs1561198	rs7568458	0.91	eQTL	cis	0	GGCX	Prostate	0.43	2.7e-06	TRUE	FALSE	42	5	35	35	rs1561198, rs7568458, GGCX	GTEx v7	PMID:23715323
2p11.2	rs1561198	rs1446668	0.9	eQTL	cis	6.9	GGCX	Adipose - Visceral (Omentum)	0.18	2.9e-06	TRUE	FALSE	68	2	32	32	rs1561198, GGCX	GTEx v7	PMID:23715323
2p11.2	rs1561198	rs565245309	0.92	eQTL	cis	0	GGCX	Prostate	0.42	2.9e-06	TRUE	FALSE	42	0	33	33	rs1561198, GGCX	GTEx v7	PMID:23715323
2p11.2	rs1561198	rs6731005	0.9	eQTL	cis	11.5	GGCX	Small intestine - Terminal ileum	0.46	3e-06	TRUE	FALSE	48	1	34	34	rs1561198, GGCX	GTEx v7	PMID:23715323
2p11.2	rs1561198	rs6714157	0.9	eQTL	cis	8.6	GGCX	Small intestine - Terminal ileum	0.46	3e-06	TRUE	FALSE	48	0	34	34	rs1561198, GGCX	GTEx v7	PMID:23715323
2p11.2	rs1561198	rs3755014	0.9	eQTL	cis	7.8	GGCX	Small intestine - Terminal ileum	0.46	3e-06	TRUE	FALSE	48	1	34	34	rs1561198, GGCX	GTEx v7	PMID:23715323
2p11.2	rs1561198	rs3755015	0.9	eQTL	cis	7.8	GGCX	Small intestine - Terminal ileum	0.46	3e-06	TRUE	FALSE	48	1	34	34	rs1561198, GGCX	GTEx v7	PMID:23715323
2p11.2	rs1561198	rs565245309	0.92	eQTL	cis	0	GGCX	Small intestine - Terminal ileum	0.46	3e-06	TRUE	FALSE	48	0	33	33	rs1561198, GGCX	GTEx v7	PMID:23715323
2p11.2	rs1561198	rs2028900	0.85	eQTL	cis	4.1	GGCX	Brain - Frontal cortex (BA9)	0.43	3.1e-06	TRUE	FALSE	50	0	32	35	rs1561198, GGCX	GTEx v7	PMID:23715323
2p11.2	rs1561198	rs6757263	0.8	eQTL	cis	14.9	GGCX	Brain - Frontal cortex (BA9)	0.49	3.1e-06	TRUE	FALSE	50	1	37	39	rs1561198, GGCX	GTEx v7	PMID:23715323
2p11.2	rs1561198	rs3770098	0.83	eQTL	cis	16.7	GGCX	Brain - Frontal cortex (BA9)	0.49	3.1e-06	TRUE	FALSE	50	2	37	37	rs1561198, GGCX	GTEx v7	PMID:23715323
2p11.2	rs1561198	rs3731827	0.83	eQTL	cis	17.4	GGCX	Brain - Frontal cortex (BA9)	0.49	3.1e-06	TRUE	FALSE	50	1	36	36	rs1561198, rs3731827, GGCX	GTEx v7	PMID:23715323
2p11.2	rs1561198	rs1562323	0.83	eQTL	cis	21	GGCX	Brain - Frontal cortex (BA9)	0.49	3.1e-06	TRUE	FALSE	50	1	36	36	rs1561198, GGCX	GTEx v7	PMID:23715323
2p11.2	rs1561198	rs7591175	0.82	eQTL	cis	33.5	GGCX	Colon - Transverse	0.24	3.2e-06	TRUE	FALSE	102	0	26	26	rs1561198, GGCX	GTEx v7	PMID:23715323
2p11.2	rs1561198	rs2166529	0.83	eQTL	cis	29.7	GGCX	Colon - Transverse	0.24	3.2e-06	TRUE	FALSE	102	0	27	29	rs1561198, rs2166529, GGCX	GTEx v7	PMID:23715323
2p11.2	rs1561198	rs2028900	0.85	eQTL	cis	4.1	GGCX	Colon - Transverse	0.23	3.2e-06	TRUE	FALSE	102	0	32	35	rs1561198, GGCX	GTEx v7	PMID:23715323
2p11.2	rs1561198	rs5832649	0.91	eQTL	cis	0	GGCX	Prostate	0.43	3.2e-06	TRUE	FALSE	42	1	35	35	rs1561198, GGCX	GTEx v7	PMID:23715323
2p11.2	rs1561198	rs7605975	0.91	eQTL	cis	0	GGCX	Brain - Frontal cortex (BA9)	0.45	3.3e-06	TRUE	FALSE	50	1	35	35	rs1561198, GGCX	GTEx v7	PMID:23715323
2p11.2	rs1561198	rs6547621	0.92	eQTL	cis	0	GGCX	Brain - Frontal cortex (BA9)	0.45	3.3e-06	TRUE	FALSE	50	1	35	35	rs1561198, GGCX	GTEx v7	PMID:23715323
2p11.2	rs1561198	rs6738645	0.92	eQTL	cis	0	GGCX	Brain - Frontal cortex (BA9)	0.45	3.3e-06	TRUE	FALSE	50	1	35	35	rs1561198, GGCX	GTEx v7	PMID:23715323
2p11.2	rs1561198	rs7605975	0.91	eQTL	cis	0	GGCX	Brain - Nucleus accumbens (Basal ganglia)	0.41	3.4e-06	TRUE	FALSE	58	1	35	35	rs1561198, GGCX	GTEx v7	PMID:23715323
2p11.2	rs1561198	rs6547621	0.92	eQTL	cis	0	GGCX	Brain - Nucleus accumbens (Basal ganglia)	0.41	3.4e-06	TRUE	FALSE	58	1	35	35	rs1561198, GGCX	GTEx v7	PMID:23715323
2p11.2	rs1561198	rs5832649	0.91	eQTL	cis	0	GGCX	Brain - Nucleus accumbens (Basal ganglia)	0.41	3.4e-06	TRUE	FALSE	58	1	35	35	rs1561198, GGCX	GTEx v7	PMID:23715323
2p11.2	rs1561198	rs6738645	0.92	eQTL	cis	0	GGCX	Brain - Nucleus accumbens (Basal ganglia)	0.41	3.4e-06	TRUE	FALSE	58	1	35	35	rs1561198, GGCX	GTEx v7	PMID:23715323
2p11.2	rs1561198	rs1009	0.83	eQTL	cis	20.1	GGCX	Small intestine - Terminal ileum	0.45	3.5e-06	TRUE	FALSE	48	1	35	37	rs1561198, GGCX	GTEx v7	PMID:23715323
2p11.2	rs1561198	rs1010	0.83	eQTL	cis	20.3	GGCX	Small intestine - Terminal ileum	0.45	3.5e-06	TRUE	FALSE	48	0	35	37	rs1561198, GGCX	GTEx v7	PMID:23715323
2p11.2	rs1561198	rs6705971	0.9	eQTL	cis	10.4	GGCX	Skin - Not sun exposed (Suprapubic)	0.19	3.6e-06	TRUE	FALSE	85	2	33	35	rs1561198, GGCX	GTEx v7	PMID:23715323
2p11.2	rs1561198	rs10175792	0.9	eQTL	cis	10.2	GGCX	Skin - Not sun exposed (Suprapubic)	0.19	3.6e-06	TRUE	FALSE	85	2	33	33	rs1561198, GGCX	GTEx v7	PMID:23715323
2p11.2	rs1561198	rs10179195	0.9	eQTL	cis	9.1	GGCX	Skin - Not sun exposed (Suprapubic)	0.19	3.6e-06	TRUE	FALSE	85	2	33	33	rs1561198, GGCX	GTEx v7	PMID:23715323
2p11.2	rs1561198	rs6743030	0.9	eQTL	cis	8.3	GGCX	Skin - Not sun exposed (Suprapubic)	0.19	3.6e-06	TRUE	FALSE	85	2	33	33	rs1561198, rs6743030, GGCX	GTEx v7	PMID:23715323
2p11.2	rs1561198	rs1009	0.83	eQTL	cis	20.1	GGCX	Stomach	0.29	3.6e-06	TRUE	FALSE	44	1	35	37	rs1561198, GGCX	GTEx v7	PMID:23715323
2p11.2	rs1561198	rs1010	0.83	eQTL	cis	20.3	GGCX	Stomach	0.29	3.6e-06	TRUE	FALSE	44	0	35	37	rs1561198, GGCX	GTEx v7	PMID:23715323
2p11.2	rs1561198	rs55971080	0.98	eQTL	cis	24.1	GGCX	Stomach	0.28	3.6e-06	TRUE	FALSE	44	3	35	35	rs1561198, GGCX	GTEx v7	PMID:23715323
2p11.2	rs1561198	rs6738009	0.82	eQTL	cis	34.3	GGCX	Esophagus - Gastroesophageal junction	0.27	3.7e-06	TRUE	FALSE	93	0	26	26	rs1561198, GGCX	GTEx v7	PMID:23715323
2p11.2	rs1561198	-	-	eQTL	cis	21.3	GGCX	Skin - Not sun exposed (Suprapubic)	0.2	3.8e-06	TRUE	FALSE	85	2	35	37	rs1561198, GGCX	GTEx v7	PMID:23715323
2p11.2	rs1561198	rs1078004	0.91	eQTL	cis	2.1	GGCX	Brain - Nucleus accumbens (Basal ganglia)	0.41	3.8e-06	TRUE	FALSE	58	2	35	35	rs1561198, GGCX	GTEx v7	PMID:23715323
2p11.2	rs1561198	rs2028900	0.85	eQTL	cis	4.1	GGCX	Brain - Hippocampus	0.37	3.9e-06	TRUE	FALSE	36	0	32	35	rs1561198, GGCX	GTEx v7	PMID:23715323
2p11.2	rs1561198	rs5832649	0.91	eQTL	cis	0	GGCX	Brain - Frontal cortex (BA9)	0.43	3.9e-06	TRUE	FALSE	50	1	35	35	rs1561198, GGCX	GTEx v7	PMID:23715323
2p11.2	rs1561198	rs1078004	0.91	eQTL	cis	2.1	GGCX	Brain - Frontal cortex (BA9)	0.43	4.1e-06	TRUE	FALSE	50	2	35	35	rs1561198, GGCX	GTEx v7	PMID:23715323
2p11.2	rs1561198	rs7568458	0.91	eQTL	cis	0	GGCX	Brain - Hippocampus	0.39	4.2e-06	TRUE	FALSE	36	5	35	35	rs1561198, rs7568458, GGCX	GTEx v7	PMID:23715323
2p11.2	rs1561198	rs1972297	0.83	eQTL	cis	19.9	GGCX	Brain - Hypothalamus	0.47	4.4e-06	TRUE	FALSE	13	1	34	34	rs1561198, GGCX	GTEx v7	PMID:23715323
2p11.2	rs1561198	rs1058588	0.83	eQTL	cis	20.2	GGCX	Brain - Hypothalamus	0.47	4.4e-06	TRUE	FALSE	13	1	35	37	rs1561198, GGCX	GTEx v7	PMID:23715323
2p11.2	rs1561198	rs2366639	0.83	eQTL	cis	21.3	GGCX	Brain - Hypothalamus	0.47	4.4e-06	TRUE	FALSE	13	1	34	34	rs1561198, GGCX	GTEx v7	PMID:23715323
2p11.2	rs1561198	-	-	eQTL	cis	21.3	GGCX	Brain - Frontal cortex (BA9)	0.47	4.5e-06	TRUE	FALSE	50	2	35	37	rs1561198, GGCX	GTEx v7	PMID:23715323
2p11.2	rs1561198	rs6705971	0.9	eQTL	cis	10.4	GGCX	Brain - Caudate (Basal ganglia)	0.41	4.6e-06	TRUE	FALSE	89	2	33	35	rs1561198, GGCX	GTEx v7	PMID:23715323
2p11.2	rs1561198	rs6705971	0.9	eQTL	cis	10.4	GGCX	Brain - Hypothalamus	0.44	4.6e-06	TRUE	FALSE	13	2	33	35	rs1561198, GGCX	GTEx v7	PMID:23715323
2p11.2	rs1561198	rs10175792	0.9	eQTL	cis	10.2	GGCX	Brain - Caudate (Basal ganglia)	0.41	4.6e-06	TRUE	FALSE	89	2	33	33	rs1561198, GGCX	GTEx v7	PMID:23715323
2p11.2	rs1561198	rs10175792	0.9	eQTL	cis	10.2	GGCX	Brain - Hypothalamus	0.44	4.6e-06	TRUE	FALSE	13	2	33	33	rs1561198, GGCX	GTEx v7	PMID:23715323
2p11.2	rs1561198	rs10179195	0.9	eQTL	cis	9.1	GGCX	Brain - Caudate (Basal ganglia)	0.41	4.6e-06	TRUE	FALSE	89	2	33	33	rs1561198, GGCX	GTEx v7	PMID:23715323
2p11.2	rs1561198	rs10179195	0.9	eQTL	cis	9.1	GGCX	Brain - Hypothalamus	0.44	4.6e-06	TRUE	FALSE	13	2	33	33	rs1561198, GGCX	GTEx v7	PMID:23715323
2p11.2	rs1561198	rs6743030	0.9	eQTL	cis	8.3	GGCX	Brain - Caudate (Basal ganglia)	0.41	4.6e-06	TRUE	FALSE	89	2	33	33	rs1561198, rs6743030, GGCX	GTEx v7	PMID:23715323
2p11.2	rs1561198	rs6743030	0.9	eQTL	cis	8.3	GGCX	Brain - Hypothalamus	0.44	4.6e-06	TRUE	FALSE	13	2	33	33	rs1561198, rs6743030, GGCX	GTEx v7	PMID:23715323
2p11.2	rs1561198	rs6757263	0.8	eQTL	cis	14.9	GGCX	Prostate	0.44	4.6e-06	TRUE	FALSE	42	1	37	39	rs1561198, GGCX	GTEx v7	PMID:23715323
2p11.2	rs1561198	rs3770098	0.83	eQTL	cis	16.7	GGCX	Prostate	0.44	4.6e-06	TRUE	FALSE	42	2	37	37	rs1561198, GGCX	GTEx v7	PMID:23715323
2p11.2	rs1561198	rs3731827	0.83	eQTL	cis	17.4	GGCX	Prostate	0.44	4.6e-06	TRUE	FALSE	42	1	36	36	rs1561198, rs3731827, GGCX	GTEx v7	PMID:23715323
2p11.2	rs1561198	rs1562323	0.83	eQTL	cis	21	GGCX	Prostate	0.44	4.6e-06	TRUE	FALSE	42	1	36	36	rs1561198, GGCX	GTEx v7	PMID:23715323
2p11.2	rs1561198	-	-	eQTL	cis	21.3	GGCX	Brain - Hippocampus	0.38	4.7e-06	TRUE	FALSE	36	2	35	37	rs1561198, GGCX	GTEx v7	PMID:23715323
2p11.2	rs1561198	rs2166529	0.83	eQTL	cis	29.7	GGCX	Adipose - Visceral (Omentum)	0.18	4.7e-06	TRUE	FALSE	68	0	27	29	rs1561198, rs2166529, GGCX	GTEx v7	PMID:23715323
2p11.2	rs1561198	rs7605975	0.91	eQTL	cis	0	GGCX	Brain - Hippocampus	0.38	4.7e-06	TRUE	FALSE	36	1	35	35	rs1561198, GGCX	GTEx v7	PMID:23715323
2p11.2	rs1561198	rs6547621	0.92	eQTL	cis	0	GGCX	Brain - Hippocampus	0.38	4.7e-06	TRUE	FALSE	36	1	35	35	rs1561198, GGCX	GTEx v7	PMID:23715323
2p11.2	rs1561198	rs5832649	0.91	eQTL	cis	0	GGCX	Brain - Hippocampus	0.38	4.7e-06	TRUE	FALSE	36	1	35	35	rs1561198, GGCX	GTEx v7	PMID:23715323
2p11.2	rs1561198	rs6738645	0.92	eQTL	cis	0	GGCX	Brain - Hippocampus	0.38	4.7e-06	TRUE	FALSE	36	1	35	35	rs1561198, GGCX	GTEx v7	PMID:23715323
2p11.2	rs1561198	rs55971080	0.98	eQTL	cis	24.1	GGCX	Brain - Hypothalamus	0.44	4.7e-06	TRUE	FALSE	13	3	35	35	rs1561198, GGCX	GTEx v7	PMID:23715323
2p11.2	rs1561198	rs2028900	0.85	eQTL	cis	4.1	GGCX	Esophagus - Gastroesophageal junction	0.26	4.8e-06	TRUE	FALSE	93	0	32	35	rs1561198, GGCX	GTEx v7	PMID:23715323
2p11.2	rs1561198	rs565245309	0.92	eQTL	cis	0	GGCX	Brain - Frontal cortex (BA9)	0.44	4.8e-06	TRUE	FALSE	50	0	33	33	rs1561198, GGCX	GTEx v7	PMID:23715323
2p11.2	rs1561198	rs1972297	0.83	eQTL	cis	19.9	GGCX	Small intestine - Terminal ileum	0.45	4.8e-06	TRUE	FALSE	48	1	34	34	rs1561198, GGCX	GTEx v7	PMID:23715323
2p11.2	rs1561198	rs1058588	0.83	eQTL	cis	20.2	GGCX	Small intestine - Terminal ileum	0.45	4.8e-06	TRUE	FALSE	48	1	35	37	rs1561198, GGCX	GTEx v7	PMID:23715323
2p11.2	rs1561198	rs2366639	0.83	eQTL	cis	21.3	GGCX	Small intestine - Terminal ileum	0.45	4.8e-06	TRUE	FALSE	48	1	34	34	rs1561198, GGCX	GTEx v7	PMID:23715323
2p11.2	rs1561198	rs1078004	0.91	eQTL	cis	2.1	GGCX	Brain - Hippocampus	0.38	4.9e-06	TRUE	FALSE	36	2	35	35	rs1561198, GGCX	GTEx v7	PMID:23715323
2p11.2	rs1561198	rs10176176	0.81	eQTL	cis	9.8	GGCX	Brain - Hippocampus	0.37	5.2e-06	TRUE	FALSE	36	4	33	33	rs1561198, rs10176176, GGCX	GTEx v7	PMID:23715323
2p11.2	rs1561198	rs6547624	0.81	eQTL	cis	13.5	GGCX	Skin - Not sun exposed (Suprapubic)	0.2	5.2e-06	TRUE	FALSE	85	3	37	37	rs1561198, GGCX	GTEx v7	PMID:23715323
2p11.2	rs1561198	rs3770098	0.83	eQTL	cis	16.7	GGCX	Skin - Not sun exposed (Suprapubic)	0.2	5.3e-06	TRUE	FALSE	85	2	37	37	rs1561198, GGCX	GTEx v7	PMID:23715323
2p11.2	rs1561198	rs3731827	0.83	eQTL	cis	17.4	GGCX	Skin - Not sun exposed (Suprapubic)	0.2	5.3e-06	TRUE	FALSE	85	1	36	36	rs1561198, rs3731827, GGCX	GTEx v7	PMID:23715323
2p11.2	rs1561198	rs1562323	0.83	eQTL	cis	21	GGCX	Skin - Not sun exposed (Suprapubic)	0.2	5.3e-06	TRUE	FALSE	85	1	36	36	rs1561198, GGCX	GTEx v7	PMID:23715323
2p11.2	rs1561198	rs3755014	0.9	eQTL	cis	7.8	GGCX	Brain - Frontal cortex (BA9)	0.43	5.4e-06	TRUE	FALSE	50	1	34	34	rs1561198, GGCX	GTEx v7	PMID:23715323
2p11.2	rs1561198	rs3755015	0.9	eQTL	cis	7.8	GGCX	Brain - Frontal cortex (BA9)	0.43	5.4e-06	TRUE	FALSE	50	1	34	34	rs1561198, GGCX	GTEx v7	PMID:23715323
2p11.2	rs1561198	rs6547624	0.81	eQTL	cis	13.5	GGCX	Small intestine - Terminal ileum	0.46	5.5e-06	TRUE	FALSE	48	3	37	37	rs1561198, GGCX	GTEx v7	PMID:23715323
2p11.2	rs1561198	rs6757263	0.8	eQTL	cis	14.9	GGCX	Small intestine - Terminal ileum	0.46	5.5e-06	TRUE	FALSE	48	1	37	39	rs1561198, GGCX	GTEx v7	PMID:23715323
2p11.2	rs1561198	rs3770098	0.83	eQTL	cis	16.7	GGCX	Small intestine - Terminal ileum	0.46	5.5e-06	TRUE	FALSE	48	2	37	37	rs1561198, GGCX	GTEx v7	PMID:23715323
2p11.2	rs1561198	rs3731827	0.83	eQTL	cis	17.4	GGCX	Small intestine - Terminal ileum	0.46	5.5e-06	TRUE	FALSE	48	1	36	36	rs1561198, rs3731827, GGCX	GTEx v7	PMID:23715323
2p11.2	rs1561198	rs1562323	0.83	eQTL	cis	21	GGCX	Small intestine - Terminal ileum	0.46	5.5e-06	TRUE	FALSE	48	1	36	36	rs1561198, GGCX	GTEx v7	PMID:23715323
2p11.2	rs1561198	rs6738009	0.82	eQTL	cis	34.3	GGCX	Skin - Not sun exposed (Suprapubic)	0.2	5.6e-06	TRUE	FALSE	85	0	26	26	rs1561198, GGCX	GTEx v7	PMID:23715323
2p11.2	rs1561198	rs6714157	0.9	eQTL	cis	8.6	GGCX	Brain - Frontal cortex (BA9)	0.43	5.6e-06	TRUE	FALSE	50	0	34	34	rs1561198, GGCX	GTEx v7	PMID:23715323
2p11.2	rs1561198	rs1009	0.83	eQTL	cis	20.1	GGCX	Prostate	0.44	5.6e-06	TRUE	FALSE	42	1	35	37	rs1561198, GGCX	GTEx v7	PMID:23715323
2p11.2	rs1561198	rs1078004	0.91	eQTL	cis	2.1	GGCX	Small intestine - Terminal ileum	0.44	5.7e-06	TRUE	FALSE	48	2	35	35	rs1561198, GGCX	GTEx v7	PMID:23715323
2p11.2	rs1561198	rs7605975	0.91	eQTL	cis	0	GGCX	Small intestine - Terminal ileum	0.44	5.7e-06	TRUE	FALSE	48	1	35	35	rs1561198, GGCX	GTEx v7	PMID:23715323
2p11.2	rs1561198	rs6547621	0.92	eQTL	cis	0	GGCX	Small intestine - Terminal ileum	0.44	5.7e-06	TRUE	FALSE	48	1	35	35	rs1561198, GGCX	GTEx v7	PMID:23715323
2p11.2	rs1561198	rs6738645	0.92	eQTL	cis	0	GGCX	Small intestine - Terminal ileum	0.44	5.7e-06	TRUE	FALSE	48	1	35	35	rs1561198, GGCX	GTEx v7	PMID:23715323
2p11.2	rs1561198	rs7568458	0.91	eQTL	cis	0	GGCX	Small intestine - Terminal ileum	0.44	5.7e-06	TRUE	FALSE	48	5	35	35	rs1561198, rs7568458, GGCX	GTEx v7	PMID:23715323
2p11.2	rs1561198	rs6547624	0.81	eQTL	cis	13.5	GGCX	Prostate	0.44	5.7e-06	TRUE	FALSE	42	3	37	37	rs1561198, GGCX	GTEx v7	PMID:23715323
2p11.2	rs1561198	rs6731005	0.9	eQTL	cis	11.5	GGCX	Brain - Spinal cord (Cervical c-1)	0.43	6e-06	TRUE	FALSE	50	1	34	34	rs1561198, GGCX	GTEx v7	PMID:23715323
2p11.2	rs1561198	rs1446668	0.9	eQTL	cis	6.9	GGCX	Small intestine - Terminal ileum	0.45	6e-06	TRUE	FALSE	48	2	32	32	rs1561198, GGCX	GTEx v7	PMID:23715323
2p11.2	rs1561198	rs12473819	0.91	eQTL	cis	0	GGCX	Brain - Spinal cord (Cervical c-1)	0.43	6e-06	TRUE	FALSE	50	0	33	33	rs1561198, GGCX	GTEx v7	PMID:23715323
2p11.2	rs1561198	rs1972297	0.83	eQTL	cis	19.9	GGCX	Brain - Frontal cortex (BA9)	0.49	6e-06	TRUE	FALSE	50	1	34	34	rs1561198, GGCX	GTEx v7	PMID:23715323
2p11.2	rs1561198	rs1058588	0.83	eQTL	cis	20.2	GGCX	Brain - Frontal cortex (BA9)	0.49	6e-06	TRUE	FALSE	50	1	35	37	rs1561198, GGCX	GTEx v7	PMID:23715323
2p11.2	rs1561198	rs2366639	0.83	eQTL	cis	21.3	GGCX	Brain - Frontal cortex (BA9)	0.49	6e-06	TRUE	FALSE	50	1	34	34	rs1561198, GGCX	GTEx v7	PMID:23715323
2p11.2	rs1561198	rs2028900	0.85	eQTL	cis	4.1	GGCX	Small intestine - Terminal ileum	0.44	6.1e-06	TRUE	FALSE	48	0	32	35	rs1561198, GGCX	GTEx v7	PMID:23715323
2p11.2	rs1561198	rs7591175	0.82	eQTL	cis	33.5	GGCX	Adipose - Visceral (Omentum)	0.17	6.2e-06	TRUE	FALSE	68	0	26	26	rs1561198, GGCX	GTEx v7	PMID:23715323
2p11.2	rs1561198	rs55971080	0.98	eQTL	cis	24.1	GGCX	Brain - Hippocampus	0.37	6.3e-06	TRUE	FALSE	36	3	35	35	rs1561198, GGCX	GTEx v7	PMID:23715323
2p11.2	rs1561198	rs10176176	0.81	eQTL	cis	9.8	GGCX	Skin - Not sun exposed (Suprapubic)	0.19	6.4e-06	TRUE	FALSE	85	4	33	33	rs1561198, rs10176176, GGCX	GTEx v7	PMID:23715323
2p11.2	rs1561198	rs10176176	0.81	eQTL	cis	9.8	GGCX	Small intestine - Terminal ileum	0.45	6.5e-06	TRUE	FALSE	48	4	33	33	rs1561198, rs10176176, GGCX	GTEx v7	PMID:23715323
2p11.2	rs1561198	rs1446668	0.9	eQTL	cis	6.9	GGCX	Brain - Spinal cord (Cervical c-1)	0.43	6.5e-06	TRUE	FALSE	50	2	32	32	rs1561198, GGCX	GTEx v7	PMID:23715323
2p11.2	rs1561198	rs11891260	0.97	eQTL	cis	7.4	GGCX	Brain - Spinal cord (Cervical c-1)	0.43	6.5e-06	TRUE	FALSE	50	1	33	33	rs1561198, GGCX	GTEx v7	PMID:23715323
2p11.2	rs1561198	rs12473819	0.91	eQTL	cis	0	GGCX	Stomach	0.27	6.6e-06	TRUE	FALSE	44	0	33	33	rs1561198, GGCX	GTEx v7	PMID:23715323
2p11.2	rs1561198	rs1972297	0.83	eQTL	cis	19.9	GGCX	Skin - Not sun exposed (Suprapubic)	0.2	6.6e-06	TRUE	FALSE	85	1	34	34	rs1561198, GGCX	GTEx v7	PMID:23715323
2p11.2	rs1561198	rs2366639	0.83	eQTL	cis	21.3	GGCX	Brain - Hippocampus	0.41	6.6e-06	TRUE	FALSE	36	1	34	34	rs1561198, GGCX	GTEx v7	PMID:23715323
2p11.2	rs1561198	rs7568458	0.91	eQTL	cis	0	GGCX	Brain - Frontal cortex (BA9)	0.44	6.7e-06	TRUE	FALSE	50	5	35	35	rs1561198, rs7568458, GGCX	GTEx v7	PMID:23715323
2p11.2	rs1561198	rs1010	0.83	eQTL	cis	20.3	GGCX	Prostate	0.43	6.7e-06	TRUE	FALSE	42	0	35	37	rs1561198, GGCX	GTEx v7	PMID:23715323
2p11.2	rs1561198	rs6731005	0.9	eQTL	cis	11.5	GGCX	Brain - Hippocampus	0.37	6.8e-06	TRUE	FALSE	36	1	34	34	rs1561198, GGCX	GTEx v7	PMID:23715323
2p11.2	rs1561198	rs3755014	0.9	eQTL	cis	7.8	GGCX	Brain - Hippocampus	0.37	6.8e-06	TRUE	FALSE	36	1	34	34	rs1561198, GGCX	GTEx v7	PMID:23715323
2p11.2	rs1561198	rs3755015	0.9	eQTL	cis	7.8	GGCX	Brain - Hippocampus	0.37	6.8e-06	TRUE	FALSE	36	1	34	34	rs1561198, GGCX	GTEx v7	PMID:23715323
2p11.2	rs1561198	rs565245309	0.92	eQTL	cis	0	GGCX	Brain - Hippocampus	0.37	6.8e-06	TRUE	FALSE	36	0	33	33	rs1561198, GGCX	GTEx v7	PMID:23715323
2p11.2	rs1561198	rs6547624	0.81	eQTL	cis	13.5	GGCX	Ovary	0.58	6.8e-06	TRUE	FALSE	24	3	37	37	rs1561198, GGCX	GTEx v7	PMID:23715323
2p11.2	rs1561198	rs1078004	0.91	eQTL	cis	2.1	GGCX	Skin - Not sun exposed (Suprapubic)	0.19	6.9e-06	TRUE	FALSE	85	2	35	35	rs1561198, GGCX	GTEx v7	PMID:23715323
2p11.2	rs1561198	rs6714157	0.9	eQTL	cis	8.6	GGCX	Brain - Hippocampus	0.37	7e-06	TRUE	FALSE	36	0	34	34	rs1561198, GGCX	GTEx v7	PMID:23715323
2p11.2	rs1561198	rs6757263	0.8	eQTL	cis	14.9	GGCX	Skin - Not sun exposed (Suprapubic)	0.2	7e-06	TRUE	FALSE	85	1	37	39	rs1561198, GGCX	GTEx v7	PMID:23715323
2p11.2	rs1561198	rs1446668	0.9	eQTL	cis	6.9	GGCX	Brain - Hypothalamus	0.43	7.1e-06	TRUE	FALSE	13	2	32	32	rs1561198, GGCX	GTEx v7	PMID:23715323
2p11.2	rs1561198	rs6757263	0.8	eQTL	cis	14.9	GGCX	Ovary	0.58	7.2e-06	TRUE	FALSE	24	1	37	39	rs1561198, GGCX	GTEx v7	PMID:23715323
2p11.2	rs1561198	rs3770098	0.83	eQTL	cis	16.7	GGCX	Ovary	0.58	7.2e-06	TRUE	FALSE	24	2	37	37	rs1561198, GGCX	GTEx v7	PMID:23715323
2p11.2	rs1561198	rs3731827	0.83	eQTL	cis	17.4	GGCX	Ovary	0.58	7.2e-06	TRUE	FALSE	24	1	36	36	rs1561198, rs3731827, GGCX	GTEx v7	PMID:23715323
2p11.2	rs1561198	rs1562323	0.83	eQTL	cis	21	GGCX	Ovary	0.58	7.2e-06	TRUE	FALSE	24	1	36	36	rs1561198, GGCX	GTEx v7	PMID:23715323
2p11.2	rs1561198	rs1009	0.83	eQTL	cis	20.1	GGCX	Adipose - Visceral (Omentum)	0.18	7.4e-06	TRUE	FALSE	68	1	35	37	rs1561198, GGCX	GTEx v7	PMID:23715323
2p11.2	rs1561198	rs1058588	0.83	eQTL	cis	20.2	GGCX	Skin - Not sun exposed (Suprapubic)	0.2	7.4e-06	TRUE	FALSE	85	1	35	37	rs1561198, GGCX	GTEx v7	PMID:23715323
2p11.2	rs1561198	rs1010	0.83	eQTL	cis	20.3	GGCX	Adipose - Visceral (Omentum)	0.18	7.4e-06	TRUE	FALSE	68	0	35	37	rs1561198, GGCX	GTEx v7	PMID:23715323
2p11.2	rs1561198	rs2366639	0.83	eQTL	cis	21.3	GGCX	Skin - Not sun exposed (Suprapubic)	0.2	7.4e-06	TRUE	FALSE	85	1	34	34	rs1561198, GGCX	GTEx v7	PMID:23715323
2p11.2	rs1561198	rs5832649	0.91	eQTL	cis	0	GGCX	Skin - Not sun exposed (Suprapubic)	0.19	7.5e-06	TRUE	FALSE	85	1	35	35	rs1561198, GGCX	GTEx v7	PMID:23715323
2p11.2	rs1561198	rs2028900	0.85	eQTL	cis	4.1	GGCX	Stomach	0.27	7.9e-06	TRUE	FALSE	44	0	32	35	rs1561198, GGCX	GTEx v7	PMID:23715323
2p11.2	rs1561198	rs6731005	0.9	eQTL	cis	11.5	GGCX	Brain - Frontal cortex (BA9)	0.44	8.4e-06	TRUE	FALSE	50	1	34	34	rs1561198, GGCX	GTEx v7	PMID:23715323
2p11.2	rs1561198	-	-	eQTL	cis	21.3	GGCX	Brain - Spinal cord (Cervical c-1)	0.42	9e-06	TRUE	FALSE	50	2	35	37	rs1561198, GGCX	GTEx v7	PMID:23715323
2p11.2	rs1561198	rs7568458	0.91	eQTL	cis	0	GGCX	Brain - Nucleus accumbens (Basal ganglia)	0.4	9.1e-06	TRUE	FALSE	58	5	35	35	rs1561198, rs7568458, GGCX	GTEx v7	PMID:23715323
2p11.2	rs1561198	rs6547624	0.81	eQTL	cis	13.5	GGCX	Brain - Hippocampus	0.4	9.1e-06	TRUE	FALSE	36	3	37	37	rs1561198, GGCX	GTEx v7	PMID:23715323
2p11.2	rs1561198	rs6731005	0.9	eQTL	cis	11.5	GGCX	Stomach	0.27	9.2e-06	TRUE	FALSE	44	1	34	34	rs1561198, GGCX	GTEx v7	PMID:23715323
2p11.2	rs1561198	rs3755014	0.9	eQTL	cis	7.8	GGCX	Stomach	0.27	9.2e-06	TRUE	FALSE	44	1	34	34	rs1561198, GGCX	GTEx v7	PMID:23715323
2p11.2	rs1561198	rs3755015	0.9	eQTL	cis	7.8	GGCX	Stomach	0.27	9.2e-06	TRUE	FALSE	44	1	34	34	rs1561198, GGCX	GTEx v7	PMID:23715323
2p11.2	rs1561198	rs1009	0.83	eQTL	cis	20.1	GGCX	Brain - Hypothalamus	0.46	9.2e-06	TRUE	FALSE	13	1	35	37	rs1561198, GGCX	GTEx v7	PMID:23715323
2p11.2	rs1561198	rs1010	0.83	eQTL	cis	20.3	GGCX	Brain - Hypothalamus	0.46	9.2e-06	TRUE	FALSE	13	0	35	37	rs1561198, GGCX	GTEx v7	PMID:23715323
2p11.2	rs1561198	rs1972297	0.83	eQTL	cis	19.9	GGCX	Brain - Hippocampus	0.4	9.3e-06	TRUE	FALSE	36	1	34	34	rs1561198, GGCX	GTEx v7	PMID:23715323
2p11.2	rs1561198	rs1058588	0.83	eQTL	cis	20.2	GGCX	Brain - Hippocampus	0.4	9.3e-06	TRUE	FALSE	36	1	35	37	rs1561198, GGCX	GTEx v7	PMID:23715323
2p11.2	rs1561198	rs6757263	0.8	eQTL	cis	14.9	GGCX	Brain - Hippocampus	0.4	9.5e-06	TRUE	FALSE	36	1	37	39	rs1561198, GGCX	GTEx v7	PMID:23715323
2p11.2	rs1561198	rs3770098	0.83	eQTL	cis	16.7	GGCX	Brain - Hippocampus	0.4	9.5e-06	TRUE	FALSE	36	2	37	37	rs1561198, GGCX	GTEx v7	PMID:23715323
2p11.2	rs1561198	rs3731827	0.83	eQTL	cis	17.4	GGCX	Brain - Hippocampus	0.4	9.5e-06	TRUE	FALSE	36	1	36	36	rs1561198, rs3731827, GGCX	GTEx v7	PMID:23715323
2p11.2	rs1561198	rs1562323	0.83	eQTL	cis	21	GGCX	Brain - Hippocampus	0.4	9.5e-06	TRUE	FALSE	36	1	36	36	rs1561198, GGCX	GTEx v7	PMID:23715323
2p11.2	rs1561198	-	-	eQTL	cis	21.3	GGCX	Brain - Hypothalamus	0.43	1e-05	TRUE	FALSE	13	2	35	37	rs1561198, GGCX	GTEx v7	PMID:23715323
2p11.2	rs1561198	rs5832649	0.91	eQTL	cis	0	GGCX	Small intestine - Terminal ileum	0.44	1e-05	TRUE	FALSE	48	1	35	35	rs1561198, GGCX	GTEx v7	PMID:23715323
2p11.2	rs1561198	rs1009	0.83	eQTL	cis	20.1	GGCX	Brain - Frontal cortex (BA9)	0.47	1e-05	TRUE	FALSE	50	1	35	37	rs1561198, GGCX	GTEx v7	PMID:23715323
2p11.2	rs1561198	rs1010	0.83	eQTL	cis	20.3	GGCX	Brain - Frontal cortex (BA9)	0.47	1e-05	TRUE	FALSE	50	0	35	37	rs1561198, GGCX	GTEx v7	PMID:23715323
2p11.2	rs1561198	rs2166529	0.83	eQTL	cis	29.7	GGCX	Skin - Not sun exposed (Suprapubic)	0.19	1.1e-05	TRUE	FALSE	85	0	27	29	rs1561198, rs2166529, GGCX	GTEx v7	PMID:23715323
2p11.2	rs1561198	rs6714157	0.9	eQTL	cis	8.6	GGCX	Stomach	0.27	1.1e-05	TRUE	FALSE	44	0	34	34	rs1561198, GGCX	GTEx v7	PMID:23715323
2p11.2	rs1561198	rs2028900	0.85	eQTL	cis	4.1	GGCX	Ovary	0.53	1.1e-05	TRUE	FALSE	24	0	32	35	rs1561198, GGCX	GTEx v7	PMID:23715323
2p11.2	rs1561198	rs7605975	0.91	eQTL	cis	0	GGCX	Skin - Not sun exposed (Suprapubic)	0.18	1.1e-05	TRUE	FALSE	85	1	35	35	rs1561198, GGCX	GTEx v7	PMID:23715323
2p11.2	rs1561198	rs6547621	0.92	eQTL	cis	0	GGCX	Skin - Not sun exposed (Suprapubic)	0.18	1.1e-05	TRUE	FALSE	85	1	35	35	rs1561198, GGCX	GTEx v7	PMID:23715323
2p11.2	rs1561198	rs6738645	0.92	eQTL	cis	0	GGCX	Skin - Not sun exposed (Suprapubic)	0.18	1.1e-05	TRUE	FALSE	85	1	35	35	rs1561198, GGCX	GTEx v7	PMID:23715323
2p11.2	rs1561198	rs11891260	0.97	eQTL	cis	7.4	GGCX	Stomach	0.27	1.1e-05	TRUE	FALSE	44	1	33	33	rs1561198, GGCX	GTEx v7	PMID:23715323
2p11.2	rs1561198	rs12473819	0.91	eQTL	cis	0	GGCX	Small intestine - Terminal ileum	0.43	1.2e-05	TRUE	FALSE	48	0	33	33	rs1561198, GGCX	GTEx v7	PMID:23715323
2p11.2	rs1561198	rs1972297	0.83	eQTL	cis	19.9	GGCX	Adipose - Visceral (Omentum)	0.17	1.2e-05	TRUE	FALSE	68	1	34	34	rs1561198, GGCX	GTEx v7	PMID:23715323
2p11.2	rs1561198	rs1058588	0.83	eQTL	cis	20.2	GGCX	Adipose - Visceral (Omentum)	0.17	1.2e-05	TRUE	FALSE	68	1	35	37	rs1561198, GGCX	GTEx v7	PMID:23715323
2p11.2	rs1561198	rs2366639	0.83	eQTL	cis	21.3	GGCX	Adipose - Visceral (Omentum)	0.17	1.2e-05	TRUE	FALSE	68	1	34	34	rs1561198, GGCX	GTEx v7	PMID:23715323
2p11.2	rs1561198	rs6705971	0.9	eQTL	cis	10.4	GGCX	Brain - Frontal cortex (BA9)	0.42	1.3e-05	TRUE	FALSE	50	2	33	35	rs1561198, GGCX	GTEx v7	PMID:23715323
2p11.2	rs1561198	rs10175792	0.9	eQTL	cis	10.2	GGCX	Brain - Frontal cortex (BA9)	0.42	1.3e-05	TRUE	FALSE	50	2	33	33	rs1561198, GGCX	GTEx v7	PMID:23715323
2p11.2	rs1561198	rs10179195	0.9	eQTL	cis	9.1	GGCX	Brain - Frontal cortex (BA9)	0.42	1.3e-05	TRUE	FALSE	50	2	33	33	rs1561198, GGCX	GTEx v7	PMID:23715323
2p11.2	rs1561198	rs6743030	0.9	eQTL	cis	8.3	GGCX	Brain - Frontal cortex (BA9)	0.42	1.3e-05	TRUE	FALSE	50	2	33	33	rs1561198, rs6743030, GGCX	GTEx v7	PMID:23715323
2p11.2	rs1561198	rs565245309	0.92	eQTL	cis	0	GGCX	Stomach	0.26	1.3e-05	TRUE	FALSE	44	0	33	33	rs1561198, GGCX	GTEx v7	PMID:23715323
2p11.2	rs1561198	rs7568458	0.91	eQTL	cis	0	GGCX	Skin - Not sun exposed (Suprapubic)	0.19	1.3e-05	TRUE	FALSE	85	5	35	35	rs1561198, rs7568458, GGCX	GTEx v7	PMID:23715323
2p11.2	rs1561198	rs2166529	0.83	eQTL	cis	29.7	GGCX	Brain - Nucleus accumbens (Basal ganglia)	0.4	1.4e-05	TRUE	FALSE	58	0	27	29	rs1561198, rs2166529, GGCX	GTEx v7	PMID:23715323
2p11.2	rs1561198	rs5832649	0.91	eQTL	cis	0	GGCX	Ovary	0.54	1.4e-05	TRUE	FALSE	24	1	35	35	rs1561198, GGCX	GTEx v7	PMID:23715323
2p11.2	rs1561198	rs7591175	0.82	eQTL	cis	33.5	GGCX	Skin - Not sun exposed (Suprapubic)	0.18	1.5e-05	TRUE	FALSE	85	0	26	26	rs1561198, GGCX	GTEx v7	PMID:23715323
2p11.2	rs1561198	rs11891260	0.97	eQTL	cis	7.4	GGCX	Brain - Frontal cortex (BA9)	0.44	1.6e-05	TRUE	FALSE	50	1	33	33	rs1561198, GGCX	GTEx v7	PMID:23715323
2p11.2	rs1561198	rs11891260	0.97	eQTL	cis	7.4	GGCX	Small intestine - Terminal ileum	0.44	1.6e-05	TRUE	FALSE	48	1	33	33	rs1561198, GGCX	GTEx v7	PMID:23715323
2p11.2	rs1561198	rs1009	0.83	eQTL	cis	20.1	GGCX	Skin - Not sun exposed (Suprapubic)	0.19	1.6e-05	TRUE	FALSE	85	1	35	37	rs1561198, GGCX	GTEx v7	PMID:23715323
2p11.2	rs1561198	rs1010	0.83	eQTL	cis	20.3	GGCX	Skin - Not sun exposed (Suprapubic)	0.19	1.6e-05	TRUE	FALSE	85	0	35	37	rs1561198, GGCX	GTEx v7	PMID:23715323
2p11.2	rs1561198	rs1972297	0.83	eQTL	cis	19.9	GGCX	Stomach	0.27	1.7e-05	TRUE	FALSE	44	1	34	34	rs1561198, GGCX	GTEx v7	PMID:23715323
2p11.2	rs1561198	rs1058588	0.83	eQTL	cis	20.2	GGCX	Stomach	0.27	1.7e-05	TRUE	FALSE	44	1	35	37	rs1561198, GGCX	GTEx v7	PMID:23715323
2p11.2	rs1561198	rs2366639	0.83	eQTL	cis	21.3	GGCX	Stomach	0.27	1.7e-05	TRUE	FALSE	44	1	34	34	rs1561198, GGCX	GTEx v7	PMID:23715323
2p11.2	rs1561198	rs7568458	0.91	eQTL	cis	0	GGCX	Cells - Transformed fibroblasts	0.17	1.9e-05	TRUE	FALSE	14	5	35	35	rs1561198, rs7568458, GGCX	GTEx v7	PMID:23715323
2p11.2	rs1561198	rs12473819	0.91	eQTL	cis	0	GGCX	Brain - Frontal cortex (BA9)	0.42	2.2e-05	TRUE	FALSE	50	0	33	33	rs1561198, GGCX	GTEx v7	PMID:23715323
2p11.2	rs1561198	rs6757263	0.8	eQTL	cis	14.9	GGCX	Cells - Transformed fibroblasts	0.17	4e-05	TRUE	FALSE	14	1	37	39	rs1561198, GGCX	GTEx v7	PMID:23715323
2p11.2	rs1561198	rs3770098	0.83	eQTL	cis	16.7	GGCX	Cells - Transformed fibroblasts	0.16	4.7e-05	TRUE	FALSE	14	2	37	37	rs1561198, GGCX	GTEx v7	PMID:23715323
2p11.2	rs1561198	rs3731827	0.83	eQTL	cis	17.4	GGCX	Cells - Transformed fibroblasts	0.16	4.7e-05	TRUE	FALSE	14	1	36	36	rs1561198, rs3731827, GGCX	GTEx v7	PMID:23715323
2p11.2	rs1561198	rs1562323	0.83	eQTL	cis	21	GGCX	Cells - Transformed fibroblasts	0.16	4.7e-05	TRUE	FALSE	14	1	36	36	rs1561198, GGCX	GTEx v7	PMID:23715323
2p11.2	rs1561198	rs6547624	0.81	eQTL	cis	13.5	GGCX	Cells - Transformed fibroblasts	0.17	4.8e-05	TRUE	FALSE	14	3	37	37	rs1561198, GGCX	GTEx v7	PMID:23715323
2p11.2	rs1561198	rs1078004	0.91	eQTL	cis	2.1	GGCX	Cells - Transformed fibroblasts	0.16	5.9e-05	TRUE	FALSE	14	2	35	35	rs1561198, GGCX	GTEx v7	PMID:23715323
2p11.2	rs1561198	rs7605975	0.91	eQTL	cis	0	GGCX	Cells - Transformed fibroblasts	0.16	5.9e-05	TRUE	FALSE	14	1	35	35	rs1561198, GGCX	GTEx v7	PMID:23715323
2p11.2	rs1561198	rs6547621	0.92	eQTL	cis	0	GGCX	Cells - Transformed fibroblasts	0.16	5.9e-05	TRUE	FALSE	14	1	35	35	rs1561198, GGCX	GTEx v7	PMID:23715323
2p11.2	rs1561198	rs6738645	0.92	eQTL	cis	0	GGCX	Cells - Transformed fibroblasts	0.16	5.9e-05	TRUE	FALSE	14	1	35	35	rs1561198, GGCX	GTEx v7	PMID:23715323
2p11.2	rs1561198	rs1010	0.83	eQTL	cis	20.3	GGCX	Peripheral blood	-	0.00038	TRUE	FALSE	51	0	35	37	rs1561198, GGCX	Blood eQTL Browser	PMID:24013639
2p11.2	rs1561198	rs1058588	0.83	eQTL	cis	20.2	GGCX	Peripheral blood	-	0.00041	TRUE	FALSE	51	1	35	37	rs1561198, GGCX	Blood eQTL Browser	PMID:24013639
2p11.2	rs1561198	rs1009	0.83	eQTL	cis	20.1	GGCX	Peripheral blood	-	0.00045	TRUE	FALSE	51	1	35	37	rs1561198, GGCX	Blood eQTL Browser	PMID:24013639
2p11.2	rs1561198	rs3770098	0.83	eQTL	cis	16.7	GGCX	Peripheral blood	-	0.00092	TRUE	FALSE	51	2	37	37	rs1561198, GGCX	Blood eQTL Browser	PMID:24013639
2p11.2	rs1561198	rs6757263	0.8	eQTL	cis	14.9	GGCX	Peripheral blood	-	0.0014	TRUE	FALSE	51	1	37	39	rs1561198, GGCX	Blood eQTL Browser	PMID:24013639
2p11.2	rs1561198	-	-	eQTL	trans	102.3	GNLY	Peripheral blood	-	2.3e-10	TRUE	FALSE	174	0	1	1	rs1561198, GNLY	Blood eQTL Browser	PMID:24013639
2p11.2	rs1561198	rs1010	0.83	eQTL	trans	103.3	GNLY	Peripheral blood	-	2e-09	TRUE	FALSE	174	0	1	1	rs1561198, GNLY	Blood eQTL Browser	PMID:24013639
2p11.2	rs1561198	rs1058588	0.83	eQTL	trans	103.4	GNLY	Peripheral blood	-	2.6e-09	TRUE	FALSE	174	0	1	1	rs1561198, GNLY	Blood eQTL Browser	PMID:24013639
2p11.2	rs1561198	rs1009	0.83	eQTL	trans	103.6	GNLY	Peripheral blood	-	2.9e-09	TRUE	FALSE	174	0	1	1	rs1561198, GNLY	Blood eQTL Browser	PMID:24013639
2p11.2	rs1561198	rs3770098	0.83	eQTL	trans	106.9	GNLY	Peripheral blood	-	1.3e-08	TRUE	FALSE	174	0	1	1	rs1561198, GNLY	Blood eQTL Browser	PMID:24013639
2p11.2	rs1561198	rs6757263	0.8	eQTL	trans	108.8	GNLY	Peripheral blood	-	2.3e-08	TRUE	FALSE	174	0	1	1	rs1561198, GNLY	Blood eQTL Browser	PMID:24013639
2p11.2	rs1561198	rs7568458	0.91	eQTL	trans	124.1	GNLY	Peripheral blood	-	1.5e-06	TRUE	FALSE	174	0	1	1	rs1561198, rs7568458, GNLY	Blood eQTL Browser	PMID:24013639
2p11.2	rs1561198	rs1078004	0.91	eQTL	trans	142.6	GNLY	Peripheral blood	-	4.6e-05	TRUE	FALSE	174	0	1	1	rs1561198, GNLY	Blood eQTL Browser	PMID:24013639
2p11.2	rs1561198	rs6705971	0.9	eQTL	trans	150.9	GNLY	Peripheral blood	-	5.2e-05	TRUE	FALSE	174	0	1	1	rs1561198, GNLY	Blood eQTL Browser	PMID:24013639
2p11.2	rs1561198	rs10179195	0.9	eQTL	trans	149.5	GNLY	Peripheral blood	-	5.6e-05	TRUE	FALSE	174	0	1	1	rs1561198, GNLY	Blood eQTL Browser	PMID:24013639
2p11.2	rs1561198	rs3755015	0.9	eQTL	trans	148.3	GNLY	Peripheral blood	-	5.6e-05	TRUE	FALSE	174	0	1	1	rs1561198, GNLY	Blood eQTL Browser	PMID:24013639
2p11.2	rs1561198	rs6738645	0.92	eQTL	trans	129.2	GNLY	Peripheral blood	-	9.5e-05	TRUE	FALSE	174	0	1	1	rs1561198, GNLY	Blood eQTL Browser	PMID:24013639
2p11.2	rs1561198	rs7591175	0.82	eQTL	trans	173.9	GNLY	Peripheral blood	-	0.00013	TRUE	FALSE	174	0	1	1	rs1561198, GNLY	Blood eQTL Browser	PMID:24013639
2p11.2	rs1561198	rs2166529	0.83	eQTL	trans	170.1	GNLY	Peripheral blood	-	0.00014	TRUE	FALSE	174	0	1	1	rs1561198, rs2166529, GNLY	Blood eQTL Browser	PMID:24013639
2p11.2	rs1561198	rs6547621	0.92	eQTL	trans	137.6	GNLY	Peripheral blood	-	0.00022	TRUE	FALSE	174	0	1	1	rs1561198, GNLY	Blood eQTL Browser	PMID:24013639
2p11.2	rs1561198	rs2028900	0.85	eQTL	trans	144.6	GNLY	Peripheral blood	-	0.00069	TRUE	FALSE	174	0	1	1	rs1561198, GNLY	Blood eQTL Browser	PMID:24013639
2p11.2	rs1561198	rs2028900	0.85	eQTL	cis	0	MAT2A	Blood	-	1.4e-76	TRUE	TRUE	10	2	1	5	rs1561198, MAT2A	GRASP 2 Catalog	PMID:21829388
2p11.2	rs1561198	rs7568458	0.91	eQTL	cis	15.8	MAT2A	Artery - Mammary	-	1.4e-14	TRUE	TRUE	1	1	1	1	rs1561198, rs7568458, MAT2A	Franzén et al, (Science 2016)	PMID:27540175
2p11.2	rs1561198	rs1446668	0.9	eQTL	cis	1.3	MAT2A	Atherosclerotic aortic root	-	3.3e-07	TRUE	TRUE	1	1	1	1	rs1561198, MAT2A	Franzén et al, (Science 2016)	PMID:27540175
2p11.2	rs1561198	rs1446668	0.9	eQTL	cis	57.9	RNF181	Esophagus - Mucosa	0.14	9e-07	TRUE	TRUE	64	1	1	1	rs1561198, RNF181	GTEx v7	PMID:23715323
2p11.2	rs1561198	rs6705971	0.9	eQTL	cis	61.4	RNF181	Esophagus - Mucosa	0.14	1.5e-06	TRUE	FALSE	64	0	1	1	rs1561198, RNF181	GTEx v7	PMID:23715323
2p11.2	rs1561198	rs10175792	0.9	eQTL	cis	61.2	RNF181	Esophagus - Mucosa	0.14	1.5e-06	TRUE	FALSE	64	0	1	1	rs1561198, RNF181	GTEx v7	PMID:23715323
2p11.2	rs1561198	rs10179195	0.9	eQTL	cis	60.1	RNF181	Esophagus - Mucosa	0.14	1.5e-06	TRUE	FALSE	64	0	1	1	rs1561198, RNF181	GTEx v7	PMID:23715323
2p11.2	rs1561198	rs6743030	0.9	eQTL	cis	59.3	RNF181	Esophagus - Mucosa	0.14	1.5e-06	TRUE	FALSE	64	0	1	1	rs1561198, rs6743030, RNF181	GTEx v7	PMID:23715323
2p11.2	rs1561198	rs2028900	0.85	eQTL	cis	55.1	RNF181	Esophagus - Mucosa	0.13	1.9e-06	TRUE	FALSE	64	0	1	1	rs1561198, RNF181	GTEx v7	PMID:23715323
2p11.2	rs1561198	rs5832649	0.91	eQTL	cis	46.4	RNF181	Esophagus - Mucosa	0.14	2.6e-06	TRUE	FALSE	64	0	1	1	rs1561198, RNF181	GTEx v7	PMID:23715323
2p11.2	rs1561198	rs1972297	0.83	eQTL	cis	14.3	RNF181	Esophagus - Mucosa	0.13	3.5e-06	TRUE	FALSE	64	0	1	1	rs1561198, RNF181	GTEx v7	PMID:23715323
2p11.2	rs1561198	rs1058588	0.83	eQTL	cis	14	RNF181	Esophagus - Mucosa	0.13	3.6e-06	TRUE	FALSE	64	0	1	1	rs1561198, RNF181	GTEx v7	PMID:23715323
2p11.2	rs1561198	rs2366639	0.83	eQTL	cis	12.9	RNF181	Esophagus - Mucosa	0.13	3.6e-06	TRUE	FALSE	64	0	1	1	rs1561198, RNF181	GTEx v7	PMID:23715323
2p11.2	rs1561198	-	-	eQTL	cis	12.9	RNF181	Esophagus - Mucosa	0.13	5.2e-06	TRUE	FALSE	64	0	1	1	rs1561198, RNF181	GTEx v7	PMID:23715323
2p11.2	rs1561198	rs7605975	0.91	eQTL	cis	50.3	RNF181	Esophagus - Mucosa	0.13	6e-06	TRUE	FALSE	64	0	1	1	rs1561198, RNF181	GTEx v7	PMID:23715323
2p11.2	rs1561198	rs6547621	0.92	eQTL	cis	48.2	RNF181	Esophagus - Mucosa	0.13	6e-06	TRUE	FALSE	64	0	1	1	rs1561198, RNF181	GTEx v7	PMID:23715323
2p11.2	rs1561198	rs6738645	0.92	eQTL	cis	39.7	RNF181	Esophagus - Mucosa	0.13	6e-06	TRUE	FALSE	64	0	1	1	rs1561198, RNF181	GTEx v7	PMID:23715323
2p11.2	rs1561198	rs7568458	0.91	eQTL	cis	34.7	RNF181	Esophagus - Mucosa	0.13	6e-06	TRUE	FALSE	64	0	1	1	rs1561198, rs7568458, RNF181	GTEx v7	PMID:23715323
2p11.2	rs1561198	rs1078004	0.91	eQTL	cis	53.1	RNF181	Esophagus - Mucosa	0.13	6.1e-06	TRUE	FALSE	64	0	1	1	rs1561198, RNF181	GTEx v7	PMID:23715323
2p11.2	rs1561198	rs6738009	0.82	eQTL	cis	85.3	RNF181	Esophagus - Mucosa	0.13	8.3e-06	TRUE	FALSE	64	0	1	1	rs1561198, RNF181	GTEx v7	PMID:23715323
2p11.2	rs1561198	rs2166529	0.83	eQTL	cis	80.7	RNF181	Esophagus - Mucosa	0.13	8.4e-06	TRUE	FALSE	64	0	1	1	rs1561198, rs2166529, RNF181	GTEx v7	PMID:23715323
2p11.2	rs1561198	rs1010	0.83	eQTL	cis	13.9	RNF181	Esophagus - Mucosa	0.13	8.4e-06	TRUE	FALSE	64	0	1	1	rs1561198, RNF181	GTEx v7	PMID:23715323
2p11.2	rs1561198	rs1009	0.83	eQTL	cis	14.1	RNF181	Esophagus - Mucosa	0.13	8.8e-06	TRUE	FALSE	64	0	1	1	rs1561198, RNF181	GTEx v7	PMID:23715323
2p11.2	rs1561198	rs7591175	0.82	eQTL	cis	84.5	RNF181	Esophagus - Mucosa	0.12	9.5e-06	TRUE	FALSE	64	0	1	1	rs1561198, RNF181	GTEx v7	PMID:23715323
2p11.2	rs1561198	rs6714157	0.9	eQTL	cis	59.6	RNF181	Esophagus - Mucosa	0.13	1e-05	TRUE	FALSE	64	0	1	1	rs1561198, RNF181	GTEx v7	PMID:23715323
2p11.2	rs1561198	rs6731005	0.9	eQTL	cis	62.5	RNF181	Esophagus - Mucosa	0.13	1.5e-05	TRUE	FALSE	64	0	1	1	rs1561198, RNF181	GTEx v7	PMID:23715323
2p11.2	rs1561198	rs3755014	0.9	eQTL	cis	58.8	RNF181	Esophagus - Mucosa	0.13	1.5e-05	TRUE	FALSE	64	0	1	1	rs1561198, RNF181	GTEx v7	PMID:23715323
2p11.2	rs1561198	rs3755015	0.9	eQTL	cis	58.8	RNF181	Esophagus - Mucosa	0.13	1.5e-05	TRUE	FALSE	64	0	1	1	rs1561198, RNF181	GTEx v7	PMID:23715323
2p11.2	rs1561198	rs11891260	0.97	eQTL	cis	26.7	RNF181	Esophagus - Mucosa	0.13	1.7e-05	TRUE	FALSE	64	0	1	1	rs1561198, RNF181	GTEx v7	PMID:23715323
2p11.2	rs1561198	rs565245309	0.92	eQTL	cis	49.2	RNF181	Esophagus - Mucosa	0.12	1.8e-05	TRUE	FALSE	64	0	1	1	rs1561198, RNF181	GTEx v7	PMID:23715323
2p11.2	rs1561198	rs6757263	0.8	eQTL	cis	19.3	RNF181	Esophagus - Mucosa	0.12	2.5e-05	TRUE	FALSE	64	0	1	1	rs1561198, RNF181	GTEx v7	PMID:23715323
2p11.2	rs1561198	rs6547624	0.81	eQTL	cis	20.7	RNF181	Esophagus - Mucosa	0.12	2.6e-05	TRUE	FALSE	64	0	1	1	rs1561198, RNF181	GTEx v7	PMID:23715323
2p11.2	rs1561198	rs3770098	0.83	eQTL	cis	17.5	RNF181	Esophagus - Mucosa	0.12	2.8e-05	TRUE	FALSE	64	0	1	1	rs1561198, RNF181	GTEx v7	PMID:23715323
2p11.2	rs1561198	rs3731827	0.83	eQTL	cis	16.8	RNF181	Esophagus - Mucosa	0.12	2.8e-05	TRUE	FALSE	64	0	1	1	rs1561198, rs3731827, RNF181	GTEx v7	PMID:23715323
2p11.2	rs1561198	rs1562323	0.83	eQTL	cis	13.1	RNF181	Esophagus - Mucosa	0.12	2.8e-05	TRUE	FALSE	64	0	1	1	rs1561198, RNF181	GTEx v7	PMID:23715323
2p11.2	rs1561198	rs12473819	0.91	eQTL	cis	49.8	RNF181	Esophagus - Mucosa	0.12	3.5e-05	TRUE	FALSE	64	0	1	1	rs1561198, RNF181	GTEx v7	PMID:23715323
2p11.2	rs1561198	-	-	eQTL	trans	272.5	TCF7L1	Esophagus - Mucosa	0.13	6.3e-05	TRUE	FALSE	3	0	1	1	rs1561198, TCF7L1	GTEx v7	PMID:23715323
2p11.2	rs1561198	rs2366639	0.83	eQTL	-	254.4	TGOLN2	Brain - Caudate (Basal ganglia)	0.23	9.9e-06	TRUE	TRUE	29	1	1	1	rs1561198, TGOLN2	GTEx v7	PMID:23715323
2p11.2	rs1561198	rs6757263	0.8	eQTL	-	248	TGOLN2	Brain - Caudate (Basal ganglia)	0.24	1.2e-05	TRUE	FALSE	29	0	1	1	rs1561198, TGOLN2	GTEx v7	PMID:23715323
2p11.2	rs1561198	rs3770098	0.83	eQTL	-	249.8	TGOLN2	Brain - Caudate (Basal ganglia)	0.24	1.2e-05	TRUE	FALSE	29	0	1	1	rs1561198, TGOLN2	GTEx v7	PMID:23715323
2p11.2	rs1561198	rs3731827	0.83	eQTL	-	250.5	TGOLN2	Brain - Caudate (Basal ganglia)	0.23	1.3e-05	TRUE	FALSE	29	0	1	1	rs1561198, rs3731827, TGOLN2	GTEx v7	PMID:23715323
2p11.2	rs1561198	rs1562323	0.83	eQTL	-	254.2	TGOLN2	Brain - Caudate (Basal ganglia)	0.23	1.3e-05	TRUE	FALSE	29	0	1	1	rs1561198, TGOLN2	GTEx v7	PMID:23715323
2p11.2	rs1561198	rs6547624	0.81	eQTL	-	246.6	TGOLN2	Brain - Caudate (Basal ganglia)	0.23	1.5e-05	TRUE	FALSE	29	0	1	1	rs1561198, TGOLN2	GTEx v7	PMID:23715323
2p11.2	rs1561198	rs1972297	0.83	eQTL	-	253	TGOLN2	Brain - Caudate (Basal ganglia)	0.23	1.7e-05	TRUE	FALSE	29	0	1	1	rs1561198, TGOLN2	GTEx v7	PMID:23715323
2p11.2	rs1561198	rs1058588	0.83	eQTL	-	253.3	TGOLN2	Brain - Caudate (Basal ganglia)	0.23	1.7e-05	TRUE	FALSE	29	0	1	1	rs1561198, TGOLN2	GTEx v7	PMID:23715323
2p11.2	rs1561198	rs55971080	0.98	eQTL	-	12.9	TMEM150A	Esophagus - Mucosa	0.14	7.2e-06	TRUE	TRUE	49	1	1	1	rs1561198	GTEx v7	PMID:23715323
2p11.2	rs1561198	rs1446668	0.9	eQTL	-	60.7	TMEM150A	Esophagus - Mucosa	0.13	8.7e-06	TRUE	FALSE	49	0	1	1	rs1561198	GTEx v7	PMID:23715323
2p11.2	rs1561198	rs11891260	0.97	eQTL	-	29.6	TMEM150A	Esophagus - Mucosa	0.13	1.3e-05	TRUE	FALSE	49	0	1	1	rs1561198	GTEx v7	PMID:23715323
2p11.2	rs1561198	rs5832649	0.91	eQTL	-	49.2	TMEM150A	Esophagus - Mucosa	0.13	1.4e-05	TRUE	FALSE	49	0	1	1	rs1561198	GTEx v7	PMID:23715323
2p11.2	rs1561198	rs6705971	0.9	eQTL	-	64.3	TMEM150A	Esophagus - Mucosa	0.13	1.8e-05	TRUE	FALSE	49	0	1	1	rs1561198	GTEx v7	PMID:23715323
2p11.2	rs1561198	rs10175792	0.9	eQTL	-	64	TMEM150A	Esophagus - Mucosa	0.13	1.8e-05	TRUE	FALSE	49	0	1	1	rs1561198	GTEx v7	PMID:23715323
2p11.2	rs1561198	rs10179195	0.9	eQTL	-	62.9	TMEM150A	Esophagus - Mucosa	0.13	1.8e-05	TRUE	FALSE	49	0	1	1	rs1561198	GTEx v7	PMID:23715323
2p11.2	rs1561198	rs6743030	0.9	eQTL	-	62.2	TMEM150A	Esophagus - Mucosa	0.13	1.8e-05	TRUE	FALSE	49	0	1	1	rs1561198, rs6743030	GTEx v7	PMID:23715323
2p11.2	rs1561198	-	-	eQTL	-	15.7	TMEM150A	Esophagus - Mucosa	0.13	2.1e-05	TRUE	FALSE	49	0	1	1	rs1561198	GTEx v7	PMID:23715323
2p11.2	rs1561198	rs12473819	0.91	eQTL	-	52.6	TMEM150A	Esophagus - Mucosa	0.13	2.2e-05	TRUE	FALSE	49	0	1	1	rs1561198	GTEx v7	PMID:23715323
2p11.2	rs1561198	rs7568458	0.91	eQTL	-	37.5	TMEM150A	Esophagus - Mucosa	0.13	2.3e-05	TRUE	FALSE	49	0	1	1	rs1561198, rs7568458	GTEx v7	PMID:23715323
2p11.2	rs1561198	rs6547624	0.81	eQTL	-	23.5	TMEM150A	Esophagus - Mucosa	0.13	2.3e-05	TRUE	FALSE	49	0	1	1	rs1561198	GTEx v7	PMID:23715323
2p11.2	rs1561198	rs565245309	0.92	eQTL	-	52	TMEM150A	Esophagus - Mucosa	0.13	2.4e-05	TRUE	FALSE	49	0	1	1	rs1561198	GTEx v7	PMID:23715323
2p11.2	rs1561198	rs6714157	0.9	eQTL	-	62.4	TMEM150A	Esophagus - Mucosa	0.13	3e-05	TRUE	FALSE	49	0	1	1	rs1561198	GTEx v7	PMID:23715323
2p11.2	rs1561198	rs6757263	0.8	eQTL	-	22.1	TMEM150A	Esophagus - Mucosa	0.13	3.2e-05	TRUE	FALSE	49	0	1	1	rs1561198	GTEx v7	PMID:23715323
2p11.2	rs1561198	rs1078004	0.91	eQTL	-	56	TMEM150A	Esophagus - Mucosa	0.12	3.8e-05	TRUE	FALSE	49	0	1	1	rs1561198	GTEx v7	PMID:23715323
2p11.2	rs1561198	rs7605975	0.91	eQTL	-	53.1	TMEM150A	Esophagus - Mucosa	0.12	3.8e-05	TRUE	FALSE	49	0	1	1	rs1561198	GTEx v7	PMID:23715323
2p11.2	rs1561198	rs6547621	0.92	eQTL	-	51	TMEM150A	Esophagus - Mucosa	0.12	3.8e-05	TRUE	FALSE	49	0	1	1	rs1561198	GTEx v7	PMID:23715323
2p11.2	rs1561198	rs6738645	0.92	eQTL	-	42.5	TMEM150A	Esophagus - Mucosa	0.12	3.8e-05	TRUE	FALSE	49	0	1	1	rs1561198	GTEx v7	PMID:23715323
2p11.2	rs1561198	rs3770098	0.83	eQTL	-	20.3	TMEM150A	Esophagus - Mucosa	0.12	4.4e-05	TRUE	FALSE	49	0	1	1	rs1561198	GTEx v7	PMID:23715323
2p11.2	rs1561198	rs3731827	0.83	eQTL	-	19.6	TMEM150A	Esophagus - Mucosa	0.12	4.4e-05	TRUE	FALSE	49	0	1	1	rs1561198, rs3731827	GTEx v7	PMID:23715323
2p11.2	rs1561198	rs1562323	0.83	eQTL	-	16	TMEM150A	Esophagus - Mucosa	0.12	4.4e-05	TRUE	FALSE	49	0	1	1	rs1561198	GTEx v7	PMID:23715323
2p11.2	rs1561198	rs6731005	0.9	eQTL	-	65.3	TMEM150A	Esophagus - Mucosa	0.12	4.5e-05	TRUE	FALSE	49	0	1	1	rs1561198	GTEx v7	PMID:23715323
2p11.2	rs1561198	rs3755014	0.9	eQTL	-	61.7	TMEM150A	Esophagus - Mucosa	0.12	4.5e-05	TRUE	FALSE	49	0	1	1	rs1561198	GTEx v7	PMID:23715323
2p11.2	rs1561198	rs3755015	0.9	eQTL	-	61.6	TMEM150A	Esophagus - Mucosa	0.12	4.5e-05	TRUE	FALSE	49	0	1	1	rs1561198	GTEx v7	PMID:23715323
2p11.2	rs1561198	rs1010	0.83	eQTL	-	16.7	TMEM150A	Esophagus - Mucosa	0.12	4.5e-05	TRUE	FALSE	49	0	1	1	rs1561198	GTEx v7	PMID:23715323
2p11.2	rs1561198	rs2028900	0.85	eQTL	-	57.9	TMEM150A	Esophagus - Mucosa	0.12	4.9e-05	TRUE	FALSE	49	0	1	1	rs1561198	GTEx v7	PMID:23715323
2p11.2	rs1561198	rs1972297	0.83	eQTL	-	17.1	TMEM150A	Esophagus - Mucosa	0.12	5.4e-05	TRUE	FALSE	49	0	1	1	rs1561198	GTEx v7	PMID:23715323
2p11.2	rs1561198	rs1058588	0.83	eQTL	-	16.8	TMEM150A	Esophagus - Mucosa	0.12	5.5e-05	TRUE	FALSE	49	0	1	1	rs1561198	GTEx v7	PMID:23715323
2p11.2	rs1561198	rs2366639	0.83	eQTL	-	15.7	TMEM150A	Esophagus - Mucosa	0.12	5.5e-05	TRUE	FALSE	49	0	1	1	rs1561198	GTEx v7	PMID:23715323
2p11.2	rs1561198	rs10176176	0.81	eQTL	-	63.6	TMEM150A	Esophagus - Mucosa	0.12	6e-05	TRUE	FALSE	49	0	1	1	rs1561198, rs10176176	GTEx v7	PMID:23715323
2p11.2	rs1561198	rs6738645	0.92	eQTL	trans	46.9	USP39	Peripheral blood	-	9.8e-38	TRUE	FALSE	83	0	2	2	rs1561198	Blood eQTL Browser	PMID:24013639
2p11.2	rs1561198	rs6547621	0.92	eQTL	trans	55.3	USP39	Peripheral blood	-	1e-37	TRUE	FALSE	83	0	2	2	rs1561198	Blood eQTL Browser	PMID:24013639
2p11.2	rs1561198	rs2028900	0.85	eQTL	trans	62.2	USP39	Peripheral blood	-	1.1e-37	TRUE	FALSE	83	0	1	2	rs1561198	Blood eQTL Browser	PMID:24013639
2p11.2	rs1561198	rs3755015	0.9	eQTL	trans	65.9	USP39	Peripheral blood	-	3.1e-37	TRUE	FALSE	83	0	2	2	rs1561198	Blood eQTL Browser	PMID:24013639
2p11.2	rs1561198	rs1078004	0.91	eQTL	trans	60.3	USP39	Peripheral blood	-	3.1e-37	TRUE	FALSE	83	0	2	2	rs1561198	Blood eQTL Browser	PMID:24013639
2p11.2	rs1561198	rs6705971	0.9	eQTL	trans	68.6	USP39	Peripheral blood	-	3.3e-37	TRUE	FALSE	83	0	2	2	rs1561198	Blood eQTL Browser	PMID:24013639
2p11.2	rs1561198	rs10179195	0.9	eQTL	trans	67.2	USP39	Peripheral blood	-	3.4e-37	TRUE	FALSE	83	0	2	2	rs1561198	Blood eQTL Browser	PMID:24013639
2p11.2	rs1561198	-	-	eQTL	trans	20	USP39	Peripheral blood	-	6.6e-37	TRUE	FALSE	83	0	2	2	rs1561198	Blood eQTL Browser	PMID:24013639
2p11.2	rs1561198	rs2166529	0.83	eQTL	trans	87.8	USP39	Peripheral blood	-	1.4e-36	TRUE	FALSE	83	0	2	2	rs1561198, rs2166529	Blood eQTL Browser	PMID:24013639
2p11.2	rs1561198	rs7591175	0.82	eQTL	trans	91.6	USP39	Peripheral blood	-	1.5e-36	TRUE	FALSE	83	0	2	2	rs1561198	Blood eQTL Browser	PMID:24013639
2p11.2	rs1561198	rs7568458	0.91	eQTL	trans	41.8	USP39	Peripheral blood	-	5.6e-28	TRUE	FALSE	83	0	1	1	rs1561198, rs7568458	Blood eQTL Browser	PMID:24013639
2p11.2	rs1561198	rs6757263	0.8	eQTL	trans	26.4	USP39	Peripheral blood	-	4e-11	TRUE	FALSE	83	0	1	1	rs1561198	Blood eQTL Browser	PMID:24013639
2p11.2	rs1561198	rs1010	0.83	eQTL	trans	21	USP39	Peripheral blood	-	4.8e-11	TRUE	FALSE	83	0	1	1	rs1561198	Blood eQTL Browser	PMID:24013639
2p11.2	rs1561198	rs1009	0.83	eQTL	trans	21.2	USP39	Peripheral blood	-	5.7e-11	TRUE	FALSE	83	0	1	1	rs1561198	Blood eQTL Browser	PMID:24013639
2p11.2	rs1561198	rs1058588	0.83	eQTL	trans	21.1	USP39	Peripheral blood	-	5.8e-11	TRUE	FALSE	83	0	1	1	rs1561198	Blood eQTL Browser	PMID:24013639
2p11.2	rs1561198	rs3770098	0.83	eQTL	trans	24.6	USP39	Peripheral blood	-	6e-11	TRUE	FALSE	83	0	1	1	rs1561198	Blood eQTL Browser	PMID:24013639
2p11.2	rs1561198	rs11891260	0.97	eQTL	trans	33.9	USP39	Whole blood	0.24	1.4e-06	TRUE	FALSE	194	0	1	1	rs1561198	GTEx v7	PMID:23715323
2p11.2	rs1561198	-	-	eQTL	trans	20	USP39	Whole blood	0.24	1.7e-06	TRUE	FALSE	194	0	2	2	rs1561198	GTEx v7	PMID:23715323
2p11.2	rs1561198	rs12473819	0.91	eQTL	trans	56.9	USP39	Whole blood	0.24	2.1e-06	TRUE	FALSE	194	0	1	1	rs1561198	GTEx v7	PMID:23715323
2p11.2	rs1561198	rs55971080	0.98	eQTL	trans	17.2	USP39	Whole blood	0.23	2.4e-06	TRUE	FALSE	194	0	1	1	rs1561198	GTEx v7	PMID:23715323
2p11.2	rs1561198	rs2166529	0.83	eQTL	trans	87.8	USP39	Whole blood	0.23	2.5e-06	TRUE	FALSE	194	0	2	2	rs1561198, rs2166529	GTEx v7	PMID:23715323
2p11.2	rs1561198	rs7591175	0.82	eQTL	trans	91.6	USP39	Whole blood	0.23	3.1e-06	TRUE	FALSE	194	0	2	2	rs1561198	GTEx v7	PMID:23715323
2p11.2	rs1561198	rs6731005	0.9	eQTL	trans	69.6	USP39	Whole blood	0.23	3.3e-06	TRUE	FALSE	194	0	1	1	rs1561198	GTEx v7	PMID:23715323
2p11.2	rs1561198	rs1446668	0.9	eQTL	trans	65	USP39	Whole blood	0.23	4.1e-06	TRUE	FALSE	194	0	1	1	rs1561198	GTEx v7	PMID:23715323
2p11.2	rs1561198	rs6738009	0.82	eQTL	trans	92.5	USP39	Whole blood	0.23	6.3e-06	TRUE	FALSE	194	0	1	1	rs1561198	GTEx v7	PMID:23715323
2p11.2	rs1561198	rs3755014	0.9	eQTL	trans	66	USP39	Whole blood	0.21	1.4e-05	TRUE	FALSE	194	0	1	1	rs1561198	GTEx v7	PMID:23715323
2p11.2	rs1561198	rs3755015	0.9	eQTL	trans	65.9	USP39	Whole blood	0.21	1.4e-05	TRUE	FALSE	194	0	2	2	rs1561198	GTEx v7	PMID:23715323
2p11.2	rs1561198	rs6705971	0.9	eQTL	trans	68.6	USP39	Whole blood	0.21	1.9e-05	TRUE	FALSE	194	0	2	2	rs1561198	GTEx v7	PMID:23715323
2p11.2	rs1561198	rs10175792	0.9	eQTL	trans	68.3	USP39	Whole blood	0.21	1.9e-05	TRUE	FALSE	194	0	1	1	rs1561198	GTEx v7	PMID:23715323
2p11.2	rs1561198	rs10179195	0.9	eQTL	trans	67.2	USP39	Whole blood	0.21	1.9e-05	TRUE	FALSE	194	0	2	2	rs1561198	GTEx v7	PMID:23715323
2p11.2	rs1561198	rs6743030	0.9	eQTL	trans	66.5	USP39	Whole blood	0.21	1.9e-05	TRUE	FALSE	194	0	1	1	rs1561198, rs6743030	GTEx v7	PMID:23715323
2p11.2	rs1561198	rs5832649	0.91	eQTL	trans	53.5	USP39	Whole blood	0.21	1.9e-05	TRUE	FALSE	194	0	1	1	rs1561198	GTEx v7	PMID:23715323
2p11.2	rs1561198	rs6714157	0.9	eQTL	trans	66.7	USP39	Whole blood	0.21	2.2e-05	TRUE	FALSE	194	0	1	1	rs1561198	GTEx v7	PMID:23715323
2p11.2	rs1561198	rs565245309	0.92	eQTL	trans	56.3	USP39	Whole blood	0.21	2.5e-05	TRUE	FALSE	194	0	1	1	rs1561198	GTEx v7	PMID:23715323
2p11.2	rs1561198	rs7605975	0.91	eQTL	trans	57.4	USP39	Whole blood	0.21	3e-05	TRUE	FALSE	194	0	1	1	rs1561198	GTEx v7	PMID:23715323
2p11.2	rs1561198	rs6547621	0.92	eQTL	trans	55.3	USP39	Whole blood	0.21	3e-05	TRUE	FALSE	194	0	2	2	rs1561198	GTEx v7	PMID:23715323
2p11.2	rs1561198	rs6738645	0.92	eQTL	trans	46.9	USP39	Whole blood	0.21	3e-05	TRUE	FALSE	194	0	2	2	rs1561198	GTEx v7	PMID:23715323
2p11.2	rs1561198	rs1078004	0.91	eQTL	trans	60.3	USP39	Whole blood	0.21	3.1e-05	TRUE	FALSE	194	0	2	2	rs1561198	GTEx v7	PMID:23715323
2p11.2	rs1561198	rs2028900	0.85	eQTL	cis	43.8	VAMP5	Peripheral blood	-	8.2e-32	TRUE	FALSE	194	0	3	5	rs1561198, VAMP5	Blood eQTL Browser	PMID:24013639
2p11.2	rs1561198	rs6547621	0.92	eQTL	cis	36.9	VAMP5	Peripheral blood	-	1.6e-30	TRUE	FALSE	194	0	2	3	rs1561198, VAMP5	Blood eQTL Browser	PMID:24013639
2p11.2	rs1561198	rs6738645	0.92	eQTL	cis	28.4	VAMP5	Peripheral blood	-	1.4e-29	TRUE	FALSE	194	0	2	3	rs1561198, VAMP5	Blood eQTL Browser	PMID:24013639
2p11.2	rs1561198	rs1078004	0.91	eQTL	cis	41.8	VAMP5	Peripheral blood	-	2.9e-28	TRUE	FALSE	194	0	2	3	rs1561198, VAMP5	Blood eQTL Browser	PMID:24013639
2p11.2	rs1561198	rs10179195	0.9	eQTL	cis	48.8	VAMP5	Peripheral blood	-	3.3e-28	TRUE	FALSE	194	0	2	3	rs1561198, VAMP5	Blood eQTL Browser	PMID:24013639
2p11.2	rs1561198	rs3755015	0.9	eQTL	cis	47.5	VAMP5	Peripheral blood	-	3.3e-28	TRUE	FALSE	194	0	2	3	rs1561198, VAMP5	Blood eQTL Browser	PMID:24013639
2p11.2	rs1561198	rs6705971	0.9	eQTL	cis	50.1	VAMP5	Peripheral blood	-	3.5e-28	TRUE	FALSE	194	0	2	3	rs1561198, VAMP5	Blood eQTL Browser	PMID:24013639
2p11.2	rs1561198	rs7568458	0.91	eQTL	cis	23.4	VAMP5	Peripheral blood	-	5.5e-24	TRUE	FALSE	194	0	2	3	rs1561198, rs7568458, VAMP5	Blood eQTL Browser	PMID:24013639
2p11.2	rs1561198	rs2166529	0.83	eQTL	cis	69.4	VAMP5	Peripheral blood	-	4e-20	TRUE	FALSE	194	0	2	3	rs1561198, rs2166529, VAMP5	Blood eQTL Browser	PMID:24013639
2p11.2	rs1561198	rs7591175	0.82	eQTL	cis	73.2	VAMP5	Peripheral blood	-	5.2e-20	TRUE	FALSE	194	0	2	3	rs1561198, VAMP5	Blood eQTL Browser	PMID:24013639
2p11.2	rs1561198	rs6757263	0.8	eQTL	cis	8	VAMP5	Peripheral blood	-	1e-17	TRUE	FALSE	194	0	2	3	rs1561198, VAMP5	Blood eQTL Browser	PMID:24013639
2p11.2	rs1561198	-	-	eQTL	cis	1.5	VAMP5	Peripheral blood	-	1.1e-17	TRUE	FALSE	194	0	3	4	rs1561198, VAMP5	Blood eQTL Browser	PMID:24013639
2p11.2	rs1561198	rs3770098	0.83	eQTL	cis	6.2	VAMP5	Peripheral blood	-	3.6e-17	TRUE	FALSE	194	0	3	4	rs1561198, VAMP5	Blood eQTL Browser	PMID:24013639
2p11.2	rs1561198	rs1009	0.83	eQTL	cis	2.8	VAMP5	Peripheral blood	-	3e-16	TRUE	FALSE	194	0	4	4	rs1561198, VAMP5	Blood eQTL Browser	PMID:24013639
2p11.2	rs1561198	rs1058588	0.83	eQTL	cis	2.7	VAMP5	Peripheral blood	-	4e-16	TRUE	FALSE	194	0	4	5	rs1561198, VAMP5	Blood eQTL Browser	PMID:24013639
2p11.2	rs1561198	rs1010	0.83	eQTL	cis	2.5	VAMP5	Peripheral blood	-	5.6e-16	TRUE	FALSE	194	0	3	4	rs1561198, VAMP5	Blood eQTL Browser	PMID:24013639
2p11.2	rs1561198	rs10175792	0.9	eQTL	cis	49.9	VAMP5	Blood	-	1.5e-11	TRUE	TRUE	1	2	3	4	rs1561198, VAMP5	Franzén et al, (Science 2016)	PMID:27540175
2p11.2	rs1561198	rs10175792	0.9	eQTL	cis	49.9	VAMP5	Muscle skeletal	-	1.5e-11	TRUE	TRUE	1	2	3	4	rs1561198, VAMP5	Franzén et al, (Science 2016)	PMID:27540175
2p11.2	rs1561198	-	-	eQTL	cis	1.5	VAMP5	Muscle skeletal	0.19	2.1e-08	TRUE	FALSE	89	0	3	4	rs1561198, VAMP5	GTEx v7	PMID:23715323
2p11.2	rs1561198	rs12473819	0.91	eQTL	cis	38.5	VAMP5	Muscle skeletal	0.18	8.4e-08	TRUE	FALSE	89	0	1	2	rs1561198, VAMP5	GTEx v7	PMID:23715323
2p11.2	rs1561198	rs11891260	0.97	eQTL	cis	15.4	VAMP5	Muscle skeletal	0.18	9.5e-08	TRUE	FALSE	89	0	1	2	rs1561198, VAMP5	GTEx v7	PMID:23715323
2p11.2	rs1561198	rs55971080	0.98	eQTL	cis	0	VAMP5	Muscle skeletal	0.18	1e-07	TRUE	FALSE	89	0	1	2	rs1561198, VAMP5	GTEx v7	PMID:23715323
2p11.2	rs1561198	rs2028900	0.85	eQTL	cis	43.8	VAMP5	Muscle skeletal	0.17	1.9e-07	TRUE	FALSE	89	0	3	5	rs1561198, VAMP5	GTEx v7	PMID:23715323
2p11.2	rs1561198	rs2166529	0.83	eQTL	cis	69.4	VAMP5	Muscle skeletal	0.17	2.8e-07	TRUE	FALSE	89	0	2	3	rs1561198, rs2166529, VAMP5	GTEx v7	PMID:23715323
2p11.2	rs1561198	rs6731005	0.9	eQTL	cis	51.1	VAMP5	Muscle skeletal	0.17	3.6e-07	TRUE	FALSE	89	0	1	2	rs1561198, VAMP5	GTEx v7	PMID:23715323
2p11.2	rs1561198	rs7591175	0.82	eQTL	cis	73.2	VAMP5	Muscle skeletal	0.16	4.8e-07	TRUE	FALSE	89	0	2	3	rs1561198, VAMP5	GTEx v7	PMID:23715323
2p11.2	rs1561198	rs1078004	0.91	eQTL	cis	41.8	VAMP5	Muscle skeletal	0.16	7e-07	TRUE	FALSE	89	0	2	3	rs1561198, VAMP5	GTEx v7	PMID:23715323
2p11.2	rs1561198	rs7605975	0.91	eQTL	cis	39	VAMP5	Muscle skeletal	0.16	7.5e-07	TRUE	FALSE	89	0	1	2	rs1561198, VAMP5	GTEx v7	PMID:23715323
2p11.2	rs1561198	rs6547621	0.92	eQTL	cis	36.9	VAMP5	Muscle skeletal	0.16	7.5e-07	TRUE	FALSE	89	0	2	3	rs1561198, VAMP5	GTEx v7	PMID:23715323
2p11.2	rs1561198	rs6738645	0.92	eQTL	cis	28.4	VAMP5	Muscle skeletal	0.16	7.5e-07	TRUE	FALSE	89	0	2	3	rs1561198, VAMP5	GTEx v7	PMID:23715323
2p11.2	rs1561198	rs1446668	0.9	eQTL	cis	46.6	VAMP5	Muscle skeletal	0.16	8.3e-07	TRUE	FALSE	89	0	2	3	rs1561198, VAMP5	GTEx v7	PMID:23715323
2p11.2	rs1561198	rs10176176	0.81	eQTL	cis	49.5	VAMP5	Muscle skeletal	0.16	9.4e-07	TRUE	FALSE	89	0	1	2	rs1561198, rs10176176, VAMP5	GTEx v7	PMID:23715323
2p11.2	rs1561198	rs3755014	0.9	eQTL	cis	47.5	VAMP5	Muscle skeletal	0.16	9.4e-07	TRUE	FALSE	89	0	1	2	rs1561198, VAMP5	GTEx v7	PMID:23715323
2p11.2	rs1561198	rs3755015	0.9	eQTL	cis	47.5	VAMP5	Muscle skeletal	0.16	9.4e-07	TRUE	FALSE	89	0	2	3	rs1561198, VAMP5	GTEx v7	PMID:23715323
2p11.2	rs1561198	rs7568458	0.91	eQTL	cis	23.4	VAMP5	Muscle skeletal	0.16	1.3e-06	TRUE	FALSE	89	0	2	3	rs1561198, rs7568458, VAMP5	GTEx v7	PMID:23715323
2p11.2	rs1561198	rs6738009	0.82	eQTL	cis	74	VAMP5	Muscle skeletal	0.16	1.8e-06	TRUE	FALSE	89	0	1	2	rs1561198, VAMP5	GTEx v7	PMID:23715323
2p11.2	rs1561198	rs6714157	0.9	eQTL	cis	48.3	VAMP5	Muscle skeletal	0.16	2e-06	TRUE	FALSE	89	0	1	2	rs1561198, VAMP5	GTEx v7	PMID:23715323
2p11.2	rs1561198	rs5832649	0.91	eQTL	cis	35	VAMP5	Muscle skeletal	0.16	2.3e-06	TRUE	FALSE	89	0	1	1	rs1561198, VAMP5	GTEx v7	PMID:23715323
2p11.2	rs1561198	rs565245309	0.92	eQTL	cis	37.9	VAMP5	Muscle skeletal	0.16	3e-06	TRUE	FALSE	89	0	1	1	rs1561198, VAMP5	GTEx v7	PMID:23715323
2p11.2	rs1561198	rs6705971	0.9	eQTL	cis	50.1	VAMP5	Muscle skeletal	0.15	4.1e-06	TRUE	FALSE	89	0	2	3	rs1561198, VAMP5	GTEx v7	PMID:23715323
2p11.2	rs1561198	rs10175792	0.9	eQTL	cis	49.9	VAMP5	Muscle skeletal	0.15	4.1e-06	TRUE	FALSE	89	2	3	4	rs1561198, VAMP5	GTEx v7	PMID:23715323
2p11.2	rs1561198	rs10179195	0.9	eQTL	cis	48.8	VAMP5	Muscle skeletal	0.15	4.1e-06	TRUE	FALSE	89	0	2	3	rs1561198, VAMP5	GTEx v7	PMID:23715323
2p11.2	rs1561198	rs6743030	0.9	eQTL	cis	48	VAMP5	Muscle skeletal	0.15	4.1e-06	TRUE	FALSE	89	0	1	2	rs1561198, rs6743030, VAMP5	GTEx v7	PMID:23715323
2p11.2	rs1561198	rs2366639	0.83	eQTL	cis	1.6	VAMP5	Skin - Sun exposed (Lower leg)	0.13	1.2e-05	TRUE	FALSE	59	0	2	3	rs1561198, VAMP5	GTEx v7	PMID:23715323
2p11.2	rs1561198	rs1058588	0.83	eQTL	cis	2.7	VAMP5	Skin - Sun exposed (Lower leg)	0.13	1.3e-05	TRUE	FALSE	59	0	4	5	rs1561198, VAMP5	GTEx v7	PMID:23715323
2p11.2	rs1561198	rs1972297	0.83	eQTL	cis	3	VAMP5	Skin - Sun exposed (Lower leg)	0.13	1.4e-05	TRUE	FALSE	59	0	3	4	rs1561198, VAMP5	GTEx v7	PMID:23715323
2p11.2	rs1561198	rs3731827	0.83	eQTL	cis	5.5	VAMP5	Muscle skeletal	0.15	1.6e-05	TRUE	FALSE	89	0	2	3	rs1561198, rs3731827, VAMP5	GTEx v7	PMID:23715323
2p11.2	rs1561198	rs1972297	0.83	eQTL	cis	3	VAMP5	Skin - Not sun exposed (Suprapubic)	0.17	1.6e-05	TRUE	FALSE	107	0	3	4	rs1561198, VAMP5	GTEx v7	PMID:23715323
2p11.2	rs1561198	rs1058588	0.83	eQTL	cis	2.7	VAMP5	Skin - Not sun exposed (Suprapubic)	0.17	1.6e-05	TRUE	FALSE	107	0	4	5	rs1561198, VAMP5	GTEx v7	PMID:23715323
2p11.2	rs1561198	rs1562323	0.83	eQTL	cis	1.8	VAMP5	Muscle skeletal	0.15	1.6e-05	TRUE	FALSE	89	0	2	3	rs1561198, VAMP5	GTEx v7	PMID:23715323
2p11.2	rs1561198	rs2366639	0.83	eQTL	cis	1.6	VAMP5	Skin - Not sun exposed (Suprapubic)	0.17	1.6e-05	TRUE	FALSE	107	0	2	3	rs1561198, VAMP5	GTEx v7	PMID:23715323
2p11.2	rs1561198	rs2028900	0.85	eQTL	cis	43.8	VAMP5	Heart - Atrial appendage	0.28	1.7e-05	TRUE	FALSE	35	0	3	5	rs1561198, VAMP5	GTEx v7	PMID:23715323
2p11.2	rs1561198	rs3770098	0.83	eQTL	cis	6.2	VAMP5	Muscle skeletal	0.15	1.7e-05	TRUE	FALSE	89	0	3	4	rs1561198, VAMP5	GTEx v7	PMID:23715323
2p11.2	rs1561198	rs6757263	0.8	eQTL	cis	8	VAMP5	Muscle skeletal	0.15	2e-05	TRUE	FALSE	89	0	2	3	rs1561198, VAMP5	GTEx v7	PMID:23715323
2p11.2	rs1561198	rs6547624	0.81	eQTL	cis	9.4	VAMP5	Muscle skeletal	0.15	2.2e-05	TRUE	FALSE	89	0	1	2	rs1561198, VAMP5	GTEx v7	PMID:23715323
2p11.2	rs1561198	rs1010	0.83	eQTL	cis	2.5	VAMP5	Skin - Sun exposed (Lower leg)	0.13	2.4e-05	TRUE	FALSE	59	0	3	4	rs1561198, VAMP5	GTEx v7	PMID:23715323
2p11.2	rs1561198	rs1009	0.83	eQTL	cis	2.8	VAMP5	Skin - Sun exposed (Lower leg)	0.13	2.6e-05	TRUE	FALSE	59	0	4	4	rs1561198, VAMP5	GTEx v7	PMID:23715323
2p11.2	rs1561198	-	-	eQTL	cis	1.5	VAMP5	Heart - Atrial appendage	0.28	3.3e-05	TRUE	FALSE	35	0	3	4	rs1561198, VAMP5	GTEx v7	PMID:23715323
2p11.2	rs1561198	rs3770098	0.83	eQTL	cis	6.2	VAMP5	Skin - Sun exposed (Lower leg)	0.13	3.6e-05	TRUE	FALSE	59	0	3	4	rs1561198, VAMP5	GTEx v7	PMID:23715323
2p11.2	rs1561198	rs3731827	0.83	eQTL	cis	5.5	VAMP5	Skin - Sun exposed (Lower leg)	0.13	3.7e-05	TRUE	FALSE	59	0	2	3	rs1561198, rs3731827, VAMP5	GTEx v7	PMID:23715323
2p11.2	rs1561198	rs1562323	0.83	eQTL	cis	1.8	VAMP5	Skin - Sun exposed (Lower leg)	0.13	3.7e-05	TRUE	FALSE	59	0	2	3	rs1561198, VAMP5	GTEx v7	PMID:23715323
2p11.2	rs1561198	rs1009	0.83	eQTL	cis	2.8	VAMP5	Skin - Not sun exposed (Suprapubic)	0.16	4.3e-05	TRUE	FALSE	107	0	4	4	rs1561198, VAMP5	GTEx v7	PMID:23715323
2p11.2	rs1561198	rs1010	0.83	eQTL	cis	2.5	VAMP5	Skin - Not sun exposed (Suprapubic)	0.16	4.3e-05	TRUE	FALSE	107	0	3	4	rs1561198, VAMP5	GTEx v7	PMID:23715323
2p11.2	rs1561198	rs1446668	0.9	eQTL	cis	46.6	VAMP5	Esophagus - Muscularis	0.15	4.8e-05	TRUE	FALSE	43	0	2	3	rs1561198, VAMP5	GTEx v7	PMID:23715323
2p11.2	rs1561198	rs1972297	0.83	eQTL	cis	3	VAMP5	Muscle skeletal	0.13	5.8e-05	TRUE	FALSE	89	0	3	4	rs1561198, VAMP5	GTEx v7	PMID:23715323
2p11.2	rs1561198	rs1058588	0.83	eQTL	cis	2.7	VAMP5	Muscle skeletal	0.13	5.9e-05	TRUE	FALSE	89	0	4	5	rs1561198, VAMP5	GTEx v7	PMID:23715323
2p11.2	rs1561198	rs1009	0.83	eQTL	cis	2.8	VAMP5	Muscle skeletal	0.13	7.1e-05	TRUE	FALSE	89	0	4	4	rs1561198, VAMP5	GTEx v7	PMID:23715323
2p11.2	rs1561198	-	-	eQTL	cis	0.8	VAMP8	Peripheral blood	-	9.8e-198	TRUE	TRUE	214	1	8	9	rs1561198, VAMP8	Blood eQTL Browser	PMID:24013639
2p11.2	rs1561198	rs7591175	0.82	eQTL	cis	50.3	VAMP8	Peripheral blood	-	9.8e-198	TRUE	TRUE	214	1	7	7	rs1561198, VAMP8	Blood eQTL Browser	PMID:24013639
2p11.2	rs1561198	rs2166529	0.83	eQTL	cis	46.5	VAMP8	Peripheral blood	-	9.8e-198	TRUE	TRUE	214	1	8	9	rs1561198, rs2166529, VAMP8	Blood eQTL Browser	PMID:24013639
2p11.2	rs1561198	rs6705971	0.9	eQTL	cis	27.3	VAMP8	Peripheral blood	-	9.8e-198	TRUE	TRUE	214	1	7	8	rs1561198, VAMP8	Blood eQTL Browser	PMID:24013639
2p11.2	rs1561198	rs10179195	0.9	eQTL	cis	25.9	VAMP8	Peripheral blood	-	9.8e-198	TRUE	TRUE	214	1	6	6	rs1561198, VAMP8	Blood eQTL Browser	PMID:24013639
2p11.2	rs1561198	rs3755015	0.9	eQTL	cis	24.6	VAMP8	Peripheral blood	-	9.8e-198	TRUE	TRUE	214	1	6	6	rs1561198, VAMP8	Blood eQTL Browser	PMID:24013639
2p11.2	rs1561198	rs2028900	0.85	eQTL	cis	21	VAMP8	Peripheral blood	-	9.8e-198	TRUE	TRUE	214	3	7	9	rs1561198, VAMP8	Blood eQTL Browser	PMID:24013639
2p11.2	rs1561198	rs1078004	0.91	eQTL	cis	19	VAMP8	Peripheral blood	-	9.8e-198	TRUE	TRUE	214	1	6	6	rs1561198, VAMP8	Blood eQTL Browser	PMID:24013639
2p11.2	rs1561198	rs6547621	0.92	eQTL	cis	14	VAMP8	Peripheral blood	-	9.8e-198	TRUE	TRUE	214	1	5	5	rs1561198, VAMP8	Blood eQTL Browser	PMID:24013639
2p11.2	rs1561198	rs6738645	0.92	eQTL	cis	5.6	VAMP8	Peripheral blood	-	9.8e-198	TRUE	TRUE	214	1	5	5	rs1561198, VAMP8	Blood eQTL Browser	PMID:24013639
2p11.2	rs1561198	rs7568458	0.91	eQTL	cis	0.5	VAMP8	Peripheral blood	-	9.8e-198	TRUE	TRUE	214	1	5	5	rs1561198, rs7568458, VAMP8	Blood eQTL Browser	PMID:24013639
2p11.2	rs1561198	rs6757263	0.8	eQTL	cis	0	VAMP8	Peripheral blood	-	9.8e-198	TRUE	TRUE	214	1	7	8	rs1561198, VAMP8	Blood eQTL Browser	PMID:24013639
2p11.2	rs1561198	rs3770098	0.83	eQTL	cis	0	VAMP8	Peripheral blood	-	9.8e-198	TRUE	TRUE	214	1	6	6	rs1561198, VAMP8	Blood eQTL Browser	PMID:24013639
2p11.2	rs1561198	rs1009	0.83	eQTL	cis	0	VAMP8	Peripheral blood	-	9.8e-198	TRUE	TRUE	214	2	5	7	rs1561198, VAMP8	Blood eQTL Browser	PMID:24013639
2p11.2	rs1561198	rs1058588	0.83	eQTL	cis	0	VAMP8	Peripheral blood	-	9.8e-198	TRUE	TRUE	214	3	7	9	rs1561198, VAMP8	Blood eQTL Browser	PMID:24013639
2p11.2	rs1561198	rs1010	0.83	eQTL	cis	0	VAMP8	Peripheral blood	-	9.8e-198	TRUE	TRUE	214	2	7	8	rs1561198, VAMP8	Blood eQTL Browser	PMID:24013639
2p11.2	rs1561198	rs2028900	0.85	eQTL	cis	21	VAMP8	Blood	-	1.4e-76	TRUE	FALSE	27	3	7	9	rs1561198, VAMP8	GRASP 2 Catalog	PMID:21829388
2p11.2	rs1561198	rs1058588	0.83	eQTL	cis	0	VAMP8	Esophagus - Mucosa	0.34	2.9e-35	TRUE	FALSE	188	3	7	9	rs1561198, VAMP8	GTEx v7	PMID:23715323
2p11.2	rs1561198	rs2366639	0.83	eQTL	cis	0.8	VAMP8	Esophagus - Mucosa	0.34	2.9e-35	TRUE	FALSE	188	0	5	5	rs1561198, VAMP8	GTEx v7	PMID:23715323
2p11.2	rs1561198	rs1972297	0.83	eQTL	cis	0	VAMP8	Esophagus - Mucosa	0.33	3.7e-35	TRUE	FALSE	188	2	6	6	rs1561198, VAMP8	GTEx v7	PMID:23715323
2p11.2	rs1561198	rs3770098	0.83	eQTL	cis	0	VAMP8	Esophagus - Mucosa	0.34	8.5e-34	TRUE	FALSE	188	1	6	6	rs1561198, VAMP8	GTEx v7	PMID:23715323
2p11.2	rs1561198	rs3731827	0.83	eQTL	cis	0	VAMP8	Esophagus - Mucosa	0.34	8.5e-34	TRUE	FALSE	188	1	5	5	rs1561198, rs3731827, VAMP8	GTEx v7	PMID:23715323
2p11.2	rs1561198	rs1562323	0.83	eQTL	cis	0.6	VAMP8	Esophagus - Mucosa	0.34	8.5e-34	TRUE	FALSE	188	1	5	5	rs1561198, VAMP8	GTEx v7	PMID:23715323
2p11.2	rs1561198	rs6757263	0.8	eQTL	cis	0	VAMP8	Esophagus - Mucosa	0.34	9.8e-34	TRUE	FALSE	188	1	7	8	rs1561198, VAMP8	GTEx v7	PMID:23715323
2p11.2	rs1561198	rs1009	0.83	eQTL	cis	0	VAMP8	Esophagus - Mucosa	0.33	1.6e-33	TRUE	FALSE	188	2	5	7	rs1561198, VAMP8	GTEx v7	PMID:23715323
2p11.2	rs1561198	rs1010	0.83	eQTL	cis	0	VAMP8	Esophagus - Mucosa	0.33	2.4e-33	TRUE	FALSE	188	2	7	8	rs1561198, VAMP8	GTEx v7	PMID:23715323
2p11.2	rs1561198	rs6547624	0.81	eQTL	cis	0	VAMP8	Esophagus - Mucosa	0.34	7.7e-33	TRUE	FALSE	188	0	5	5	rs1561198, VAMP8	GTEx v7	PMID:23715323
2p11.2	rs1561198	rs2028900	0.85	eQTL	cis	21	VAMP8	Esophagus - Mucosa	0.32	1.9e-31	TRUE	FALSE	188	3	7	9	rs1561198, VAMP8	GTEx v7	PMID:23715323
2p11.2	rs1561198	-	-	eQTL	cis	0.8	VAMP8	Esophagus - Mucosa	0.32	5.9e-31	TRUE	FALSE	188	1	8	9	rs1561198, VAMP8	GTEx v7	PMID:23715323
2p11.2	rs1561198	rs1078004	0.91	eQTL	cis	19	VAMP8	Esophagus - Mucosa	0.32	1.4e-30	TRUE	FALSE	188	1	6	6	rs1561198, VAMP8	GTEx v7	PMID:23715323
2p11.2	rs1561198	rs7605975	0.91	eQTL	cis	16.1	VAMP8	Esophagus - Mucosa	0.32	1.4e-30	TRUE	FALSE	188	0	4	4	rs1561198, VAMP8	GTEx v7	PMID:23715323
2p11.2	rs1561198	rs6547621	0.92	eQTL	cis	14	VAMP8	Esophagus - Mucosa	0.32	1.4e-30	TRUE	FALSE	188	1	5	5	rs1561198, VAMP8	GTEx v7	PMID:23715323
2p11.2	rs1561198	rs6738645	0.92	eQTL	cis	5.6	VAMP8	Esophagus - Mucosa	0.32	1.4e-30	TRUE	FALSE	188	1	5	5	rs1561198, VAMP8	GTEx v7	PMID:23715323
2p11.2	rs1561198	rs7568458	0.91	eQTL	cis	0.5	VAMP8	Esophagus - Mucosa	0.32	3.5e-30	TRUE	FALSE	188	1	5	5	rs1561198, rs7568458, VAMP8	GTEx v7	PMID:23715323
2p11.2	rs1561198	rs55971080	0.98	eQTL	cis	3.6	VAMP8	Esophagus - Mucosa	0.32	5e-30	TRUE	FALSE	188	0	6	6	rs1561198, VAMP8	GTEx v7	PMID:23715323
2p11.2	rs1561198	rs5832649	0.91	eQTL	cis	12.2	VAMP8	Esophagus - Mucosa	0.32	5.3e-30	TRUE	FALSE	188	0	3	3	rs1561198, VAMP8	GTEx v7	PMID:23715323
2p11.2	rs1561198	rs6705971	0.9	eQTL	cis	27.3	VAMP8	Esophagus - Mucosa	0.31	2.6e-29	TRUE	FALSE	188	1	7	8	rs1561198, VAMP8	GTEx v7	PMID:23715323
2p11.2	rs1561198	rs10175792	0.9	eQTL	cis	27	VAMP8	Esophagus - Mucosa	0.31	2.6e-29	TRUE	FALSE	188	0	5	5	rs1561198, VAMP8	GTEx v7	PMID:23715323
2p11.2	rs1561198	rs10179195	0.9	eQTL	cis	25.9	VAMP8	Esophagus - Mucosa	0.31	2.6e-29	TRUE	FALSE	188	1	6	6	rs1561198, VAMP8	GTEx v7	PMID:23715323
2p11.2	rs1561198	rs6743030	0.9	eQTL	cis	25.2	VAMP8	Esophagus - Mucosa	0.31	2.6e-29	TRUE	FALSE	188	0	5	5	rs1561198, rs6743030, VAMP8	GTEx v7	PMID:23715323
2p11.2	rs1561198	rs11891260	0.97	eQTL	cis	0	VAMP8	Esophagus - Mucosa	0.32	3.9e-29	TRUE	FALSE	188	0	5	5	rs1561198, VAMP8	GTEx v7	PMID:23715323
2p11.2	rs1561198	rs1446668	0.9	eQTL	cis	23.7	VAMP8	Esophagus - Mucosa	0.31	6.7e-29	TRUE	FALSE	188	0	5	5	rs1561198, VAMP8	GTEx v7	PMID:23715323
2p11.2	rs1561198	rs565245309	0.92	eQTL	cis	15	VAMP8	Esophagus - Mucosa	0.31	2.5e-28	TRUE	FALSE	188	0	2	2	rs1561198, VAMP8	GTEx v7	PMID:23715323
2p11.2	rs1561198	rs6731005	0.9	eQTL	cis	28.3	VAMP8	Esophagus - Mucosa	0.31	3.8e-28	TRUE	FALSE	188	0	5	5	rs1561198, VAMP8	GTEx v7	PMID:23715323
2p11.2	rs1561198	rs3755014	0.9	eQTL	cis	24.7	VAMP8	Esophagus - Mucosa	0.31	3.8e-28	TRUE	FALSE	188	0	5	5	rs1561198, VAMP8	GTEx v7	PMID:23715323
2p11.2	rs1561198	rs3755015	0.9	eQTL	cis	24.6	VAMP8	Esophagus - Mucosa	0.31	3.8e-28	TRUE	FALSE	188	1	6	6	rs1561198, VAMP8	GTEx v7	PMID:23715323
2p11.2	rs1561198	rs12473819	0.91	eQTL	cis	15.6	VAMP8	Esophagus - Mucosa	0.32	3.8e-28	TRUE	FALSE	188	0	5	5	rs1561198, VAMP8	GTEx v7	PMID:23715323
2p11.2	rs1561198	rs6714157	0.9	eQTL	cis	25.4	VAMP8	Esophagus - Mucosa	0.31	8.2e-28	TRUE	FALSE	188	0	5	5	rs1561198, VAMP8	GTEx v7	PMID:23715323
2p11.2	rs1561198	rs10176176	0.81	eQTL	cis	26.6	VAMP8	Esophagus - Mucosa	0.31	1.3e-27	TRUE	FALSE	188	0	5	5	rs1561198, rs10176176, VAMP8	GTEx v7	PMID:23715323
2p11.2	rs1561198	rs7591175	0.82	eQTL	cis	50.3	VAMP8	Esophagus - Mucosa	0.29	5.2e-26	TRUE	FALSE	188	1	7	7	rs1561198, VAMP8	GTEx v7	PMID:23715323
2p11.2	rs1561198	rs2166529	0.83	eQTL	cis	46.5	VAMP8	Esophagus - Mucosa	0.29	7.7e-26	TRUE	FALSE	188	1	8	9	rs1561198, rs2166529, VAMP8	GTEx v7	PMID:23715323
2p11.2	rs1561198	rs3731827	0.83	eQTL	cis	0	VAMP8	Cells - Macrophages	-	1.4e-24	TRUE	TRUE	198	1	5	5	rs1561198, rs3731827, VAMP8	The Cardiogenics Project	PMID:27558669
2p11.2	rs1561198	rs1972297	0.83	eQTL	cis	0	VAMP8	Cells - Macrophages	-	1.4e-24	TRUE	TRUE	198	2	6	6	rs1561198, VAMP8	The Cardiogenics Project	PMID:27558669
2p11.2	rs1561198	rs1058588	0.83	eQTL	cis	0	VAMP8	Cells - Macrophages	-	1.4e-24	TRUE	TRUE	198	3	7	9	rs1561198, VAMP8	The Cardiogenics Project	PMID:27558669
2p11.2	rs1561198	rs1010	0.83	eQTL	cis	0	VAMP8	Cells - Macrophages	-	1.4e-24	TRUE	TRUE	198	2	7	8	rs1561198, VAMP8	The Cardiogenics Project	PMID:27558669
2p11.2	rs1561198	rs1562323	0.83	eQTL	cis	0.6	VAMP8	Cells - Macrophages	-	1.4e-24	TRUE	TRUE	198	1	5	5	rs1561198, VAMP8	The Cardiogenics Project	PMID:27558669
2p11.2	rs1561198	rs2366639	0.83	eQTL	cis	0.8	VAMP8	Cells - Macrophages	-	1.5e-24	TRUE	FALSE	198	0	5	5	rs1561198, VAMP8	The Cardiogenics Project	PMID:27558669
2p11.2	rs1561198	rs3770098	0.83	eQTL	cis	0	VAMP8	Cells - Macrophages	-	2e-24	TRUE	FALSE	198	1	6	6	rs1561198, VAMP8	The Cardiogenics Project	PMID:27558669
2p11.2	rs1561198	rs6757263	0.8	eQTL	cis	0	VAMP8	Cells - Macrophages	-	2.3e-24	TRUE	FALSE	198	1	7	8	rs1561198, VAMP8	The Cardiogenics Project	PMID:27558669
2p11.2	rs1561198	rs6738009	0.82	eQTL	cis	51.2	VAMP8	Esophagus - Mucosa	0.3	9.8e-24	TRUE	FALSE	188	0	5	5	rs1561198, VAMP8	GTEx v7	PMID:23715323
2p11.2	rs1561198	rs6547624	0.81	eQTL	cis	0	VAMP8	Cells - Macrophages	-	1.4e-23	TRUE	FALSE	198	0	5	5	rs1561198, VAMP8	The Cardiogenics Project	PMID:27558669
2p11.2	rs1561198	rs6714157	0.9	eQTL	cis	25.4	VAMP8	Cells - Macrophages	-	1.9e-20	TRUE	FALSE	198	0	5	5	rs1561198, VAMP8	The Cardiogenics Project	PMID:27558669
2p11.2	rs1561198	rs7568458	0.91	eQTL	cis	0.5	VAMP8	Cells - Macrophages	-	2.1e-20	TRUE	FALSE	198	1	5	5	rs1561198, rs7568458, VAMP8	The Cardiogenics Project	PMID:27558669
2p11.2	rs1561198	-	-	eQTL	cis	0.8	VAMP8	Cells - Macrophages	-	8.5e-20	TRUE	FALSE	198	1	8	9	rs1561198, VAMP8	The Cardiogenics Project	PMID:27558669
2p11.2	rs1561198	rs6757263	0.8	eQTL	cis	0	VAMP8	Cells - Monocytes	-	1.6e-19	TRUE	FALSE	185	1	7	8	rs1561198, VAMP8	The Cardiogenics Project	PMID:23382694
2p11.2	rs1561198	rs3770098	0.83	eQTL	cis	0	VAMP8	Cells - Monocytes	-	1.7e-19	TRUE	FALSE	185	1	6	6	rs1561198, VAMP8	The Cardiogenics Project	PMID:23382694
2p11.2	rs1561198	rs55971080	0.98	eQTL	cis	3.6	VAMP8	Cells - Macrophages	-	2e-19	TRUE	FALSE	198	0	6	6	rs1561198, VAMP8	The Cardiogenics Project	PMID:27558669
2p11.2	rs1561198	rs3731827	0.83	eQTL	cis	0	VAMP8	Cells - Monocytes	-	2.5e-19	TRUE	FALSE	185	1	5	5	rs1561198, rs3731827, VAMP8	The Cardiogenics Project	PMID:23382694
2p11.2	rs1561198	rs6547624	0.81	eQTL	cis	0	VAMP8	Cells - Monocytes	-	2.7e-19	TRUE	FALSE	185	0	5	5	rs1561198, VAMP8	The Cardiogenics Project	PMID:23382694
2p11.2	rs1561198	rs1972297	0.83	eQTL	cis	0	VAMP8	Cells - Monocytes	-	2.7e-19	TRUE	FALSE	185	2	6	6	rs1561198, VAMP8	The Cardiogenics Project	PMID:23382694
2p11.2	rs1561198	rs1058588	0.83	eQTL	cis	0	VAMP8	Cells - Monocytes	-	2.7e-19	TRUE	FALSE	185	3	7	9	rs1561198, VAMP8	The Cardiogenics Project	PMID:23382694
2p11.2	rs1561198	rs1010	0.83	eQTL	cis	0	VAMP8	Cells - Monocytes	-	2.7e-19	TRUE	FALSE	185	2	7	8	rs1561198, VAMP8	The Cardiogenics Project	PMID:23382694
2p11.2	rs1561198	rs1562323	0.83	eQTL	cis	0.6	VAMP8	Cells - Monocytes	-	2.8e-19	TRUE	FALSE	185	1	5	5	rs1561198, VAMP8	The Cardiogenics Project	PMID:23382694
2p11.2	rs1561198	rs2366639	0.83	eQTL	cis	0.8	VAMP8	Cells - Monocytes	-	2.8e-19	TRUE	FALSE	185	0	5	5	rs1561198, VAMP8	The Cardiogenics Project	PMID:23382694
2p11.2	rs1561198	rs11891260	0.97	eQTL	cis	0	VAMP8	Cells - Macrophages	-	3.6e-19	TRUE	FALSE	198	0	5	5	rs1561198, VAMP8	The Cardiogenics Project	PMID:27558669
2p11.2	rs1561198	rs6714157	0.9	eQTL	cis	25.4	VAMP8	Cells - Monocytes	-	4.9e-19	TRUE	FALSE	185	0	5	5	rs1561198, VAMP8	The Cardiogenics Project	PMID:23382694
2p11.2	rs1561198	rs6738645	0.92	eQTL	cis	5.6	VAMP8	Cells - Macrophages	-	5.3e-19	TRUE	FALSE	198	1	5	5	rs1561198, VAMP8	The Cardiogenics Project	PMID:27558669
2p11.2	rs1561198	rs1078004	0.91	eQTL	cis	19	VAMP8	Cells - Macrophages	-	5.4e-19	TRUE	FALSE	198	1	6	6	rs1561198, VAMP8	The Cardiogenics Project	PMID:27558669
2p11.2	rs1561198	rs12473819	0.91	eQTL	cis	15.6	VAMP8	Cells - Macrophages	-	5.5e-19	TRUE	FALSE	198	0	5	5	rs1561198, VAMP8	The Cardiogenics Project	PMID:27558669
2p11.2	rs1561198	rs6547621	0.92	eQTL	cis	14	VAMP8	Cells - Macrophages	-	5.7e-19	TRUE	FALSE	198	1	5	5	rs1561198, VAMP8	The Cardiogenics Project	PMID:27558669
2p11.2	rs1561198	rs6743030	0.9	eQTL	cis	25.2	VAMP8	Cells - Macrophages	-	6.4e-19	TRUE	FALSE	198	0	5	5	rs1561198, rs6743030, VAMP8	The Cardiogenics Project	PMID:27558669
2p11.2	rs1561198	rs7568458	0.91	eQTL	cis	0.5	VAMP8	Cells - Monocytes	-	7.1e-19	TRUE	FALSE	185	1	5	5	rs1561198, rs7568458, VAMP8	The Cardiogenics Project	PMID:23382694
2p11.2	rs1561198	rs1446668	0.9	eQTL	cis	23.7	VAMP8	Cells - Macrophages	-	7.7e-19	TRUE	FALSE	198	0	5	5	rs1561198, VAMP8	The Cardiogenics Project	PMID:27558669
2p11.2	rs1561198	rs3755015	0.9	eQTL	cis	24.6	VAMP8	Cells - Macrophages	-	7.9e-19	TRUE	FALSE	198	1	6	6	rs1561198, VAMP8	The Cardiogenics Project	PMID:27558669
2p11.2	rs1561198	rs3755014	0.9	eQTL	cis	24.7	VAMP8	Cells - Macrophages	-	8e-19	TRUE	FALSE	198	0	5	5	rs1561198, VAMP8	The Cardiogenics Project	PMID:27558669
2p11.2	rs1561198	rs10179195	0.9	eQTL	cis	25.9	VAMP8	Cells - Macrophages	-	8.3e-19	TRUE	FALSE	198	1	6	6	rs1561198, VAMP8	The Cardiogenics Project	PMID:27558669
2p11.2	rs1561198	rs6705971	0.9	eQTL	cis	27.3	VAMP8	Cells - Macrophages	-	8.7e-19	TRUE	FALSE	198	1	7	8	rs1561198, VAMP8	The Cardiogenics Project	PMID:27558669
2p11.2	rs1561198	rs6731005	0.9	eQTL	cis	28.3	VAMP8	Cells - Macrophages	-	9e-19	TRUE	FALSE	198	0	5	5	rs1561198, VAMP8	The Cardiogenics Project	PMID:27558669
2p11.2	rs1561198	rs7605975	0.91	eQTL	cis	16.1	VAMP8	Cells - Macrophages	-	1.2e-18	TRUE	FALSE	198	0	4	4	rs1561198, VAMP8	The Cardiogenics Project	PMID:27558669
2p11.2	rs1561198	rs6743030	0.9	eQTL	cis	25.2	VAMP8	Cells - Monocytes	-	1.3e-18	TRUE	FALSE	185	0	5	5	rs1561198, rs6743030, VAMP8	The Cardiogenics Project	PMID:23382694
2p11.2	rs1561198	rs1078004	0.91	eQTL	cis	19	VAMP8	Cells - Monocytes	-	1.9e-18	TRUE	FALSE	185	1	6	6	rs1561198, VAMP8	The Cardiogenics Project	PMID:23382694
2p11.2	rs1561198	rs12473819	0.91	eQTL	cis	15.6	VAMP8	Cells - Monocytes	-	2e-18	TRUE	FALSE	185	0	5	5	rs1561198, VAMP8	The Cardiogenics Project	PMID:23382694
2p11.2	rs1561198	rs6547621	0.92	eQTL	cis	14	VAMP8	Cells - Monocytes	-	2e-18	TRUE	FALSE	185	1	5	5	rs1561198, VAMP8	The Cardiogenics Project	PMID:23382694
2p11.2	rs1561198	rs10175792	0.9	eQTL	cis	27	VAMP8	Cells - Macrophages	-	2.1e-18	TRUE	FALSE	198	0	5	5	rs1561198, VAMP8	The Cardiogenics Project	PMID:27558669
2p11.2	rs1561198	rs1446668	0.9	eQTL	cis	23.7	VAMP8	Cells - Monocytes	-	2.2e-18	TRUE	FALSE	185	0	5	5	rs1561198, VAMP8	The Cardiogenics Project	PMID:23382694
2p11.2	rs1561198	rs3755014	0.9	eQTL	cis	24.7	VAMP8	Cells - Monocytes	-	2.3e-18	TRUE	FALSE	185	0	5	5	rs1561198, VAMP8	The Cardiogenics Project	PMID:23382694
2p11.2	rs1561198	rs3755015	0.9	eQTL	cis	24.6	VAMP8	Cells - Monocytes	-	2.3e-18	TRUE	FALSE	185	1	6	6	rs1561198, VAMP8	The Cardiogenics Project	PMID:23382694
2p11.2	rs1561198	rs10179195	0.9	eQTL	cis	25.9	VAMP8	Cells - Monocytes	-	2.4e-18	TRUE	FALSE	185	1	6	6	rs1561198, VAMP8	The Cardiogenics Project	PMID:23382694
2p11.2	rs1561198	rs7605975	0.91	eQTL	cis	16.1	VAMP8	Cells - Monocytes	-	2.5e-18	TRUE	FALSE	185	0	4	4	rs1561198, VAMP8	The Cardiogenics Project	PMID:23382694
2p11.2	rs1561198	rs6705971	0.9	eQTL	cis	27.3	VAMP8	Cells - Monocytes	-	2.6e-18	TRUE	FALSE	185	1	7	8	rs1561198, VAMP8	The Cardiogenics Project	PMID:23382694
2p11.2	rs1561198	rs6731005	0.9	eQTL	cis	28.3	VAMP8	Cells - Monocytes	-	3.4e-18	TRUE	FALSE	185	0	5	5	rs1561198, VAMP8	The Cardiogenics Project	PMID:23382694
2p11.2	rs1561198	rs6738645	0.92	eQTL	cis	5.6	VAMP8	Cells - Monocytes	-	3.8e-18	TRUE	FALSE	185	1	5	5	rs1561198, VAMP8	The Cardiogenics Project	PMID:23382694
2p11.2	rs1561198	rs2028900	0.85	eQTL	cis	21	VAMP8	Cells - Monocytes	-	4.3e-18	TRUE	FALSE	185	3	7	9	rs1561198, VAMP8	The Cardiogenics Project	PMID:23382694
2p11.2	rs1561198	rs10175792	0.9	eQTL	cis	27	VAMP8	Cells - Monocytes	-	4.8e-18	TRUE	FALSE	185	0	5	5	rs1561198, VAMP8	The Cardiogenics Project	PMID:23382694
2p11.2	rs1561198	rs6705839	0.91	eQTL	cis	27.4	VAMP8	Cells - Macrophages	-	6.7e-18	TRUE	FALSE	198	0	3	3	rs1561198, VAMP8	The Cardiogenics Project	PMID:27558669
2p11.2	rs1561198	rs11891260	0.97	eQTL	cis	0	VAMP8	Cells - Monocytes	-	8.6e-18	TRUE	FALSE	185	0	5	5	rs1561198, VAMP8	The Cardiogenics Project	PMID:23382694
2p11.2	rs1561198	rs10176176	0.81	eQTL	cis	26.6	VAMP8	Cells - Monocytes	-	1.8e-17	TRUE	FALSE	185	0	5	5	rs1561198, rs10176176, VAMP8	The Cardiogenics Project	PMID:23382694
2p11.2	rs1561198	-	-	eQTL	cis	0.8	VAMP8	Cells - Monocytes	-	3e-17	TRUE	FALSE	185	1	8	9	rs1561198, VAMP8	The Cardiogenics Project	PMID:23382694
2p11.2	rs1561198	rs6705839	0.91	eQTL	cis	27.4	VAMP8	Cells - Monocytes	-	3e-17	TRUE	FALSE	185	0	3	3	rs1561198, VAMP8	The Cardiogenics Project	PMID:23382694
2p11.2	rs1561198	rs2028900	0.85	eQTL	cis	21	VAMP8	Cells - Macrophages	-	7.7e-17	TRUE	FALSE	198	3	7	9	rs1561198, VAMP8	The Cardiogenics Project	PMID:27558669
2p11.2	rs1561198	rs55971080	0.98	eQTL	cis	3.6	VAMP8	Cells - Monocytes	-	1.4e-16	TRUE	FALSE	185	0	6	6	rs1561198, VAMP8	The Cardiogenics Project	PMID:23382694
2p11.2	rs1561198	rs2166529	0.83	eQTL	cis	46.5	VAMP8	Cells - Macrophages	-	2e-16	TRUE	FALSE	198	1	8	9	rs1561198, rs2166529, VAMP8	The Cardiogenics Project	PMID:27558669
2p11.2	rs1561198	rs7591175	0.82	eQTL	cis	50.3	VAMP8	Cells - Macrophages	-	2.2e-16	TRUE	FALSE	198	1	7	7	rs1561198, VAMP8	The Cardiogenics Project	PMID:27558669
2p11.2	rs1561198	rs6738009	0.82	eQTL	cis	51.2	VAMP8	Cells - Macrophages	-	5.1e-16	TRUE	FALSE	198	0	5	5	rs1561198, VAMP8	The Cardiogenics Project	PMID:27558669
2p11.2	rs1561198	rs7591175	0.82	eQTL	cis	50.3	VAMP8	Cells - Monocytes	-	8e-16	TRUE	FALSE	185	1	7	7	rs1561198, VAMP8	The Cardiogenics Project	PMID:23382694
2p11.2	rs1561198	rs2166529	0.83	eQTL	cis	46.5	VAMP8	Cells - Monocytes	-	8.5e-16	TRUE	FALSE	185	1	8	9	rs1561198, rs2166529, VAMP8	The Cardiogenics Project	PMID:23382694
2p11.2	rs1561198	rs6709288	0.82	eQTL	cis	51.1	VAMP8	Cells - Macrophages	-	1.8e-15	TRUE	FALSE	198	0	2	2	rs1561198, VAMP8	The Cardiogenics Project	PMID:27558669
2p11.2	rs1561198	rs6738009	0.82	eQTL	cis	51.2	VAMP8	Cells - Monocytes	-	2.7e-15	TRUE	FALSE	185	0	5	5	rs1561198, VAMP8	The Cardiogenics Project	PMID:23382694
2p11.2	rs1561198	rs10176176	0.81	eQTL	cis	26.6	VAMP8	Cells - Macrophages	-	4.9e-15	TRUE	FALSE	198	0	5	5	rs1561198, rs10176176, VAMP8	The Cardiogenics Project	PMID:27558669
2p11.2	rs1561198	rs6709288	0.82	eQTL	cis	51.1	VAMP8	Cells - Monocytes	-	1.1e-12	TRUE	FALSE	185	0	2	2	rs1561198, VAMP8	The Cardiogenics Project	PMID:23382694
2p11.2	rs1561198	rs1058588	0.83	eQTL	cis	0	VAMP8	Cells - Lymphoblastoid cell lines	-	1.3e-08	TRUE	TRUE	41	3	7	9	rs1561198, VAMP8	seeQTL	PMID:22171328
2p11.2	rs1561198	rs1009	0.83	eQTL	cis	0	VAMP8	Cells - Lymphoblastoid cell lines	-	5.6e-08	TRUE	FALSE	41	2	5	7	rs1561198, VAMP8	seeQTL	PMID:22171328
2p11.2	rs1561198	rs2028900	0.85	eQTL	cis	21	VAMP8	Cells - Lymphoblastoid cell lines	-	6.9e-08	TRUE	TRUE	67	3	7	9	rs1561198, VAMP8	GEUVADIS	PMID:24037378
2p11.2	rs1561198	rs2028900	0.85	eQTL	cis	21	VAMP8	Cells - Lymphoblastoid cell lines	-	1e-07	TRUE	FALSE	41	3	7	9	rs1561198, VAMP8	seeQTL	PMID:22171328
2p11.2	rs1561198	-	-	eQTL	cis	0.8	VAMP8	Cells - Lymphoblastoid cell lines	-	1.2e-07	TRUE	FALSE	41	1	8	9	rs1561198, VAMP8	seeQTL	PMID:22171328
2p11.2	rs1561198	rs55971080	0.98	eQTL	cis	3.6	VAMP8	Cells - Lymphoblastoid cell lines	-	1.2e-07	TRUE	FALSE	67	0	6	6	rs1561198, VAMP8	GEUVADIS	PMID:24037378
2p11.2	rs1561198	-	-	eQTL	cis	0.8	VAMP8	Cells - Lymphoblastoid cell lines	-	1.4e-07	TRUE	FALSE	67	1	8	9	rs1561198, VAMP8	GEUVADIS	PMID:24037378
2p11.2	rs1561198	rs11891260	0.97	eQTL	cis	0	VAMP8	Cells - Lymphoblastoid cell lines	-	1.4e-07	TRUE	FALSE	67	0	5	5	rs1561198, VAMP8	GEUVADIS	PMID:24037378
2p11.2	rs1561198	rs3770098	0.83	eQTL	cis	0	VAMP8	Cells - Lymphoblastoid cell lines	-	1.8e-07	TRUE	FALSE	67	1	6	6	rs1561198, VAMP8	GEUVADIS	PMID:24037378
2p11.2	rs1561198	rs2366639	0.83	eQTL	cis	0.8	VAMP8	Cells - Lymphoblastoid cell lines	-	1.8e-07	TRUE	FALSE	67	0	5	5	rs1561198, VAMP8	GEUVADIS	PMID:24037378
2p11.2	rs1561198	rs3731827	0.83	eQTL	cis	0	VAMP8	Cells - Lymphoblastoid cell lines	-	1.9e-07	TRUE	FALSE	67	1	5	5	rs1561198, rs3731827, VAMP8	GEUVADIS	PMID:24037378
2p11.2	rs1561198	rs1972297	0.83	eQTL	cis	0	VAMP8	Cells - Lymphoblastoid cell lines	-	1.9e-07	TRUE	FALSE	67	2	6	6	rs1561198, VAMP8	GEUVADIS	PMID:24037378
2p11.2	rs1561198	rs1009	0.83	eQTL	cis	0	VAMP8	Cells - Lymphoblastoid cell lines	-	1.9e-07	TRUE	FALSE	67	2	5	7	rs1561198, VAMP8	GEUVADIS	PMID:24037378
2p11.2	rs1561198	rs1058588	0.83	eQTL	cis	0	VAMP8	Cells - Lymphoblastoid cell lines	-	1.9e-07	TRUE	FALSE	67	3	7	9	rs1561198, VAMP8	GEUVADIS	PMID:24037378
2p11.2	rs1561198	rs1010	0.83	eQTL	cis	0	VAMP8	Cells - Lymphoblastoid cell lines	-	1.9e-07	TRUE	FALSE	67	2	7	8	rs1561198, VAMP8	GEUVADIS	PMID:24037378
2p11.2	rs1561198	rs1562323	0.83	eQTL	cis	0.6	VAMP8	Cells - Lymphoblastoid cell lines	-	1.9e-07	TRUE	FALSE	67	1	5	5	rs1561198, VAMP8	GEUVADIS	PMID:24037378
2p11.2	rs1561198	rs6738645	0.92	eQTL	cis	5.6	VAMP8	Cells - Lymphoblastoid cell lines	-	2.3e-07	TRUE	FALSE	67	1	5	5	rs1561198, VAMP8	GEUVADIS	PMID:24037378
2p11.2	rs1561198	rs1010	0.83	eQTL	cis	0	VAMP8	Cells - Lymphoblastoid cell lines	-	2.4e-07	TRUE	FALSE	41	2	7	8	rs1561198, VAMP8	seeQTL	PMID:22171328
2p11.2	rs1561198	rs6757263	0.8	eQTL	cis	0	VAMP8	Cells - Lymphoblastoid cell lines	-	2.5e-07	TRUE	FALSE	41	1	7	8	rs1561198, VAMP8	seeQTL	PMID:22171328
2p11.2	rs1561198	rs6714157	0.9	eQTL	cis	25.4	VAMP8	Cells - Lymphoblastoid cell lines	-	2.6e-07	TRUE	FALSE	67	0	5	5	rs1561198, VAMP8	GEUVADIS	PMID:24037378
2p11.2	rs1561198	rs6547621	0.92	eQTL	cis	14	VAMP8	Cells - Lymphoblastoid cell lines	-	2.6e-07	TRUE	FALSE	67	1	5	5	rs1561198, VAMP8	GEUVADIS	PMID:24037378
2p11.2	rs1561198	rs10176176	0.81	eQTL	cis	26.6	VAMP8	Cells - Lymphoblastoid cell lines	-	2.9e-07	TRUE	FALSE	67	0	5	5	rs1561198, rs10176176, VAMP8	GEUVADIS	PMID:24037378
2p11.2	rs1561198	rs1078004	0.91	eQTL	cis	19	VAMP8	Cells - Lymphoblastoid cell lines	-	3.1e-07	TRUE	FALSE	67	1	6	6	rs1561198, VAMP8	GEUVADIS	PMID:24037378
2p11.2	rs1561198	rs12473819	0.91	eQTL	cis	15.6	VAMP8	Cells - Lymphoblastoid cell lines	-	3.1e-07	TRUE	FALSE	67	0	5	5	rs1561198, VAMP8	GEUVADIS	PMID:24037378
2p11.2	rs1561198	rs6757263	0.8	eQTL	cis	0	VAMP8	Cells - Lymphoblastoid cell lines	-	3.1e-07	TRUE	FALSE	67	1	7	8	rs1561198, VAMP8	GEUVADIS	PMID:24037378
2p11.2	rs1561198	rs5832649	0.91	eQTL	cis	12.2	VAMP8	Cells - Lymphoblastoid cell lines	-	3.2e-07	TRUE	FALSE	67	0	3	3	rs1561198, VAMP8	GEUVADIS	PMID:24037378
2p11.2	rs1561198	rs1446668	0.9	eQTL	cis	23.7	VAMP8	Cells - Lymphoblastoid cell lines	-	3.3e-07	TRUE	FALSE	67	0	5	5	rs1561198, VAMP8	GEUVADIS	PMID:24037378
2p11.2	rs1561198	rs6743030	0.9	eQTL	cis	25.2	VAMP8	Cells - Lymphoblastoid cell lines	-	3.9e-07	TRUE	FALSE	67	0	5	5	rs1561198, rs6743030, VAMP8	GEUVADIS	PMID:24037378
2p11.2	rs1561198	rs2166529	0.83	eQTL	cis	46.5	VAMP8	Cells - Lymphoblastoid cell lines	-	4e-07	TRUE	FALSE	67	1	8	9	rs1561198, rs2166529, VAMP8	GEUVADIS	PMID:24037378
2p11.2	rs1561198	rs6547624	0.81	eQTL	cis	0	VAMP8	Cells - Lymphoblastoid cell lines	-	4.3e-07	TRUE	FALSE	67	0	5	5	rs1561198, VAMP8	GEUVADIS	PMID:24037378
2p11.2	rs1561198	rs3755015	0.9	eQTL	cis	24.6	VAMP8	Cells - Lymphoblastoid cell lines	-	5e-07	TRUE	FALSE	67	1	6	6	rs1561198, VAMP8	GEUVADIS	PMID:24037378
2p11.2	rs1561198	rs10175792	0.9	eQTL	cis	27	VAMP8	Cells - Lymphoblastoid cell lines	-	5.1e-07	TRUE	FALSE	67	0	5	5	rs1561198, VAMP8	GEUVADIS	PMID:24037378
2p11.2	rs1561198	rs10179195	0.9	eQTL	cis	25.9	VAMP8	Cells - Lymphoblastoid cell lines	-	5.2e-07	TRUE	FALSE	67	1	6	6	rs1561198, VAMP8	GEUVADIS	PMID:24037378
2p11.2	rs1561198	rs3755014	0.9	eQTL	cis	24.7	VAMP8	Cells - Lymphoblastoid cell lines	-	5.5e-07	TRUE	FALSE	67	0	5	5	rs1561198, VAMP8	GEUVADIS	PMID:24037378
2p11.2	rs1561198	rs6705971	0.9	eQTL	cis	27.3	VAMP8	Cells - Lymphoblastoid cell lines	-	5.7e-07	TRUE	FALSE	67	1	7	8	rs1561198, VAMP8	GEUVADIS	PMID:24037378
2p11.2	rs1561198	rs7568458	0.91	eQTL	cis	0.5	VAMP8	Cells - Lymphoblastoid cell lines	-	5.7e-07	TRUE	FALSE	67	1	5	5	rs1561198, rs7568458, VAMP8	GEUVADIS	PMID:24037378
2p11.2	rs1561198	rs7605975	0.91	eQTL	cis	16.1	VAMP8	Cells - Lymphoblastoid cell lines	-	6.3e-07	TRUE	FALSE	67	0	4	4	rs1561198, VAMP8	GEUVADIS	PMID:24037378
2p11.2	rs1561198	rs6705971	0.9	eQTL	cis	27.3	VAMP8	Cells - Lymphoblastoid cell lines	-	7.3e-07	TRUE	FALSE	41	1	7	8	rs1561198, VAMP8	seeQTL	PMID:22171328
2p11.2	rs1561198	rs7591175	0.82	eQTL	cis	50.3	VAMP8	Cells - Lymphoblastoid cell lines	-	1.1e-06	TRUE	FALSE	67	1	7	7	rs1561198, VAMP8	GEUVADIS	PMID:24037378
2p11.2	rs1561198	rs6705839	0.91	eQTL	cis	27.4	VAMP8	Cells - Lymphoblastoid cell lines	-	1.1e-06	TRUE	FALSE	67	0	3	3	rs1561198, VAMP8	GEUVADIS	PMID:24037378
2p11.2	rs1561198	rs1972297	0.83	eQTL	cis	0	VAMP8	Skin - Sun exposed (Lower leg)	0.1	1.1e-06	TRUE	FALSE	66	2	6	6	rs1561198, VAMP8	GTEx v7	PMID:23715323
2p11.2	rs1561198	rs1058588	0.83	eQTL	cis	0	VAMP8	Skin - Sun exposed (Lower leg)	0.1	1.2e-06	TRUE	FALSE	66	3	7	9	rs1561198, VAMP8	GTEx v7	PMID:23715323
2p11.2	rs1561198	rs1972297	0.83	eQTL	cis	0	VAMP8	Cells - Monocytes	-	1.3e-06	TRUE	TRUE	1	2	6	6	rs1561198, VAMP8	Kim et al, (Nature Comm 2017)	PMID:28814792
2p11.2	rs1561198	rs2366639	0.83	eQTL	cis	0.8	VAMP8	Skin - Sun exposed (Lower leg)	0.1	1.5e-06	TRUE	FALSE	66	0	5	5	rs1561198, VAMP8	GTEx v7	PMID:23715323
2p11.2	rs1561198	rs6738009	0.82	eQTL	cis	51.2	VAMP8	Cells - Lymphoblastoid cell lines	-	2.4e-06	TRUE	FALSE	67	0	5	5	rs1561198, VAMP8	GEUVADIS	PMID:24037378
2p11.2	rs1561198	rs6731005	0.9	eQTL	cis	28.3	VAMP8	Cells - Lymphoblastoid cell lines	-	2.5e-06	TRUE	FALSE	67	0	5	5	rs1561198, VAMP8	GEUVADIS	PMID:24037378
2p11.2	rs1561198	rs6738009	0.82	eQTL	cis	51.2	VAMP8	Adipose - Visceral (Omentum)	0.14	2.6e-06	TRUE	FALSE	102	0	5	5	rs1561198, VAMP8	GTEx v7	PMID:23715323
2p11.2	rs1561198	rs2166529	0.83	eQTL	cis	46.5	VAMP8	Cells - Lymphoblastoid cell lines	-	3.7e-06	TRUE	FALSE	41	1	8	9	rs1561198, rs2166529, VAMP8	seeQTL	PMID:22171328
2p11.2	rs1561198	rs1009	0.83	eQTL	cis	0	VAMP8	Skin - Sun exposed (Lower leg)	0.1	3.8e-06	TRUE	FALSE	66	2	5	7	rs1561198, VAMP8	GTEx v7	PMID:23715323
2p11.2	rs1561198	rs2166529	0.83	eQTL	cis	46.5	VAMP8	Adipose - Visceral (Omentum)	0.13	5.6e-06	TRUE	FALSE	102	1	8	9	rs1561198, rs2166529, VAMP8	GTEx v7	PMID:23715323
2p11.2	rs1561198	rs6714157	0.9	eQTL	cis	25.4	VAMP8	Adipose - Visceral (Omentum)	0.13	6.6e-06	TRUE	FALSE	102	0	5	5	rs1561198, VAMP8	GTEx v7	PMID:23715323
2p11.2	rs1561198	rs1010	0.83	eQTL	cis	0	VAMP8	Skin - Sun exposed (Lower leg)	0.09	6.7e-06	TRUE	FALSE	66	2	7	8	rs1561198, VAMP8	GTEx v7	PMID:23715323
2p11.2	rs1561198	rs7591175	0.82	eQTL	cis	50.3	VAMP8	Adipose - Visceral (Omentum)	0.12	9e-06	TRUE	FALSE	102	1	7	7	rs1561198, VAMP8	GTEx v7	PMID:23715323
2p11.2	rs1561198	rs10176176	0.81	eQTL	cis	26.6	VAMP8	Adipose - Visceral (Omentum)	0.13	9.7e-06	TRUE	FALSE	102	0	5	5	rs1561198, rs10176176, VAMP8	GTEx v7	PMID:23715323
2p11.2	rs1561198	rs3770098	0.83	eQTL	cis	0	VAMP8	Skin - Sun exposed (Lower leg)	0.09	9.7e-06	TRUE	FALSE	66	1	6	6	rs1561198, VAMP8	GTEx v7	PMID:23715323
2p11.2	rs1561198	rs3731827	0.83	eQTL	cis	0	VAMP8	Skin - Sun exposed (Lower leg)	0.09	1e-05	TRUE	FALSE	66	1	5	5	rs1561198, rs3731827, VAMP8	GTEx v7	PMID:23715323
2p11.2	rs1561198	rs1562323	0.83	eQTL	cis	0.6	VAMP8	Skin - Sun exposed (Lower leg)	0.09	1e-05	TRUE	FALSE	66	1	5	5	rs1561198, VAMP8	GTEx v7	PMID:23715323
2p11.2	rs1561198	rs6731005	0.9	eQTL	cis	28.3	VAMP8	Adipose - Visceral (Omentum)	0.13	1.2e-05	TRUE	FALSE	102	0	5	5	rs1561198, VAMP8	GTEx v7	PMID:23715323
2p11.2	rs1561198	rs3755014	0.9	eQTL	cis	24.7	VAMP8	Adipose - Visceral (Omentum)	0.13	1.2e-05	TRUE	FALSE	102	0	5	5	rs1561198, VAMP8	GTEx v7	PMID:23715323
2p11.2	rs1561198	rs3755015	0.9	eQTL	cis	24.6	VAMP8	Adipose - Visceral (Omentum)	0.13	1.2e-05	TRUE	FALSE	102	1	6	6	rs1561198, VAMP8	GTEx v7	PMID:23715323
2p11.2	rs1561198	rs55971080	0.98	eQTL	cis	3.6	VAMP8	Adipose - Visceral (Omentum)	0.12	1.3e-05	TRUE	FALSE	102	0	6	6	rs1561198, VAMP8	GTEx v7	PMID:23715323
2p11.2	rs1561198	rs565245309	0.92	eQTL	cis	15	VAMP8	Adipose - Visceral (Omentum)	0.13	1.5e-05	TRUE	FALSE	102	0	2	2	rs1561198, VAMP8	GTEx v7	PMID:23715323
2p11.2	rs1561198	rs1446668	0.9	eQTL	cis	23.7	VAMP8	Adipose - Visceral (Omentum)	0.12	1.8e-05	TRUE	FALSE	102	0	5	5	rs1561198, VAMP8	GTEx v7	PMID:23715323
2p11.2	rs1561198	rs6547624	0.81	eQTL	cis	0	VAMP8	Skin - Sun exposed (Lower leg)	0.09	1.8e-05	TRUE	FALSE	66	0	5	5	rs1561198, VAMP8	GTEx v7	PMID:23715323
2p11.2	rs1561198	rs6705971	0.9	eQTL	cis	27.3	VAMP8	Adipose - Visceral (Omentum)	0.12	1.9e-05	TRUE	FALSE	102	1	7	8	rs1561198, VAMP8	GTEx v7	PMID:23715323
2p11.2	rs1561198	rs10175792	0.9	eQTL	cis	27	VAMP8	Adipose - Visceral (Omentum)	0.12	1.9e-05	TRUE	FALSE	102	0	5	5	rs1561198, VAMP8	GTEx v7	PMID:23715323
2p11.2	rs1561198	rs10179195	0.9	eQTL	cis	25.9	VAMP8	Adipose - Visceral (Omentum)	0.12	1.9e-05	TRUE	FALSE	102	1	6	6	rs1561198, VAMP8	GTEx v7	PMID:23715323
2p11.2	rs1561198	rs6743030	0.9	eQTL	cis	25.2	VAMP8	Adipose - Visceral (Omentum)	0.12	1.9e-05	TRUE	FALSE	102	0	5	5	rs1561198, rs6743030, VAMP8	GTEx v7	PMID:23715323
2p11.2	rs1561198	rs6757263	0.8	eQTL	cis	0	VAMP8	Skin - Sun exposed (Lower leg)	0.09	2e-05	TRUE	FALSE	66	1	7	8	rs1561198, VAMP8	GTEx v7	PMID:23715323
2p11.2	rs1561198	rs5832649	0.91	eQTL	cis	12.2	VAMP8	Adipose - Visceral (Omentum)	0.12	2.4e-05	TRUE	FALSE	102	0	3	3	rs1561198, VAMP8	GTEx v7	PMID:23715323
2p11.2	rs1561198	rs2166529	0.83	eQTL	cis	46.5	VAMP8	Skin - Sun exposed (Lower leg)	0.09	2.6e-05	TRUE	FALSE	66	1	8	9	rs1561198, rs2166529, VAMP8	GTEx v7	PMID:23715323
2p11.2	rs1561198	-	-	eQTL	cis	0.8	VAMP8	Adipose - Visceral (Omentum)	0.12	2.7e-05	TRUE	FALSE	102	1	8	9	rs1561198, VAMP8	GTEx v7	PMID:23715323
2p11.2	rs1561198	rs12473819	0.91	eQTL	cis	15.6	VAMP8	Adipose - Visceral (Omentum)	0.12	2.7e-05	TRUE	FALSE	102	0	5	5	rs1561198, VAMP8	GTEx v7	PMID:23715323
2p11.2	rs1561198	rs7591175	0.82	eQTL	cis	50.3	VAMP8	Skin - Sun exposed (Lower leg)	0.09	2.9e-05	TRUE	FALSE	66	1	7	7	rs1561198, VAMP8	GTEx v7	PMID:23715323
2p11.2	rs1561198	rs1078004	0.91	eQTL	cis	19	VAMP8	Adipose - Visceral (Omentum)	0.12	3.6e-05	TRUE	FALSE	102	1	6	6	rs1561198, VAMP8	GTEx v7	PMID:23715323
2p11.2	rs1561198	rs11891260	0.97	eQTL	cis	0	VAMP8	Adipose - Visceral (Omentum)	0.12	3.7e-05	TRUE	FALSE	102	0	5	5	rs1561198, VAMP8	GTEx v7	PMID:23715323
2p11.2	rs1561198	-	-	eQTL	cis	0.8	VAMP8	Skin - Sun exposed (Lower leg)	0.08	7.7e-05	TRUE	FALSE	66	1	8	9	rs1561198, VAMP8	GTEx v7	PMID:23715323
2p11.2	rs1561198	rs55971080	0.98	eQTL	cis	3.6	VAMP8	Skin - Sun exposed (Lower leg)	0.08	8.2e-05	TRUE	FALSE	66	0	6	6	rs1561198, VAMP8	GTEx v7	PMID:23715323
2p11.2	rs1561198	rs7591175	0.82	eQTL	trans	-	XK	Lung	-	0	TRUE	TRUE	2437	1	1	1	rs1561198	Haploreg v4,1	PMID:23209423
2p11.2	rs1561198	rs1009	0.83	eQTL	trans	-	XK	Lung	-	8.7e-15	TRUE	FALSE	2437	0	1	1	rs1561198	Haploreg v4,1	PMID:23209423

## Sheet: ST 7
Locus	Variant	Allele String	Ref Allele	CADD	Consequences	Impact
2p11.2	rs6705839	A/T	A	0.007	intergenic	NA
2p11.2	rs1972297	T/C	T	0.095	intron_variant,upstream_gene_variant	MODIFIER
2p11.2	rs6714157	A/G	A	0.107	upstream_gene_variant	MODIFIER
2p11.2	rs11891260	G/C	G	0.236	intron_variant,upstream_gene_variant,downstream_gene_variant	MODIFIER
2p11.2	rs6547624	A/T	A	0.57	intron_variant,upstream_gene_variant	MODIFIER
2p11.2	rs6709288	A/C	A	0.792	intergenic	NA
2p11.2	rs6705971	A/C	A	1.059	upstream_gene_variant	MODIFIER
2p11.2	rs1010	T/C/G	T	1.083	3_prime_UTR_variant,upstream_gene_variant	MODIFIER
2p11.2	rs3755014	C/T	C	1.246	upstream_gene_variant	MODIFIER
2p11.2	rs10179195	A/G	A	1.334	upstream_gene_variant	MODIFIER
2p11.2	rs10176176	A/T	A	1.657	upstream_gene_variant	MODIFIER
2p11.2	rs12473819	A/G	A	1.821	3_prime_UTR_variant,downstream_gene_variant	MODIFIER
2p11.2	rs6738009	C/A	C	1.971	intergenic	NA
2p11.2	rs6731005	C/T	C	2.114	intergenic	NA
2p11.2	rs2366639	A/G	A	2.35	upstream_gene_variant,downstream_gene_variant	MODIFIER
2p11.2	rs6547621	G/A	G	2.661	3_prime_UTR_variant,downstream_gene_variant	MODIFIER
2p11.2	rs55971080	T/C	T	2.924	intron_variant,downstream_gene_variant	MODIFIER
2p11.2	rs10175792	A/G	A	2.964	upstream_gene_variant	MODIFIER
2p11.2	rs3731827	T/C	T	3.262	intron_variant,upstream_gene_variant	MODIFIER
2p11.2	rs7605975	C/T	C	3.573	3_prime_UTR_variant,downstream_gene_variant	MODIFIER
2p11.2	rs1562323	T/C	T	3.591	upstream_gene_variant,downstream_gene_variant	MODIFIER
2p11.2	rs3770098	C/A	C	3.829	intron_variant,upstream_gene_variant	MODIFIER
2p11.2	rs1446668	G/T	G	4.116	upstream_gene_variant	MODIFIER
2p11.2	rs3755015	G/A	G	5.027	upstream_gene_variant	MODIFIER
2p11.2	rs6743030	C/T	C	5.596	upstream_gene_variant	MODIFIER
2p11.2	rs1561198	C/T	C	5.899	upstream_gene_variant,downstream_gene_variant	MODIFIER
2p11.2	rs2028900	C/T	C	5.904	intron_variant,non_coding_transcript_variant,upstream_gene_variant,downstream_gene_variant	MODIFIER
2p11.2	rs1058588	C/T	C	6.226	3_prime_UTR_variant,upstream_gene_variant	MODIFIER
2p11.2	rs6757263	T/C	T	6.971	intron_variant,upstream_gene_variant	MODIFIER
2p11.2	rs1078004	C/G	C	7	synonymous_variant,non_coding_transcript_exon_variant,non_coding_transcript_variant,downstream_gene_variant	LOW,MODIFIER
2p11.2	rs7568458	T/A	T	8.649	intron_variant,NMD_transcript_variant,non_coding_transcript_variant,upstream_gene_variant	MODIFIER
2p11.2	rs6738645	T/G	T	8.79	intron_variant,NMD_transcript_variant,non_coding_transcript_variant,upstream_gene_variant,downstream_gene_variant	MODIFIER
2p11.2	rs1009	A/G	A	9.965	synonymous_variant,3_prime_UTR_variant,upstream_gene_variant	LOW,MODIFIER
2p11.2	rs7591175	G/T	G	13.75	regulatory region variant	NA
2p11.2	rs2166529	G/A/T	G	15.29	intergenic	NA
2p11.2	rs368912301	-/A	-	NA	intron_variant,upstream_gene_variant	MODIFIER
2p11.2	rs565245309	-/TG	-	NA	3_prime_UTR_variant,downstream_gene_variant	MODIFIER
2p11.2	rs5832649	-/TTTA/TTTATTTA	-	NA	3_prime_UTR_variant,intron_variant,non_coding_transcript_variant,downstream_gene_variant	MODIFIER
2p11.2	rs71390080	TT/-	TT	NA	intron_variant,downstream_gene_variant	MODIFIER

## Sheet: ST 8
Locus	Variant	Phenotype	EA	NEA	EAF	OR	L95	U95	Beta	L95	U95	Beta Description	P	Reported Gene(s)	Mapped Gene(s)	PMID
2p11.2	rs10176176	Myocardial infarction	T	A	0.47	1.07	1.05	1.09	NA	NA	NA	NA	3e-10	VAMP8,GGCX,VAMP5	RPSAP22 - LOC100630918	NA
2p11.2	rs3731827	Prostate cancer	T	C	0.584	1.13	1.09	1.18	NA	NA	NA	NA	1e-09	NA	VAMP8	240012
2p11.2	rs7568458	Coronary artery disease	A	T	0.44852	1.06	1.04	1.08	NA	NA	NA	NA	4e-10	VAMP5,VAMP8,GGCX	GGCX	NA

## Sheet: ST 9
Locus	Chr	Start	End	Variant	Phenotype	EA	NEA	EAF	OR	L95	U95	Beta	L95	U95	Beta Description	P	Reported Gene(s)	Mapped Gene(s)	PMID
2p11.2	2	85288175	86288175	rs7577293	Blood protein levels	NA	NA	NA	NA	NA	NA	NA	NA	NA	NA	5e-76	NA	GNLY - RNU1-38P	NA
2p11.2	2	85288175	86288175	rs12151621	Blood protein levels	A	C	0.21206	NA	NA	NA	0.902	0.81	0.99	unit increase	6e-76	NA	GNLY - RNU1-38P	NA
2p11.2	2	85288175	86288175	rs10187424	Prostate cancer	A	NA	0.59	1.09	1.06	1.12	NA	NA	NA	NA	3e-15	GGCX,VAMP8,VAMP5,RNF181	GGCX - RN7SL126P	915315
2p11.2	2	85288175	86288175	rs6547631	Blood protein levels	T	C	0.46138	NA	NA	NA	0.338	0.25	0.42	unit decrease	1e-14	AC012454,4,GNLY	LOC105374842	NA
2p11.2	2	85288175	86288175	rs10176176	Myocardial infarction	T	A	0.47	1.07	1.05	1.09	NA	NA	NA	NA	3e-10	VAMP8,GGCX,VAMP5	RPSAP22 - LOC100630918	NA
2p11.2	2	85288175	86288175	rs7568458	Coronary artery disease	A	T	0.44852	1.06	1.04	1.08	NA	NA	NA	NA	4e-10	VAMP5,VAMP8,GGCX	GGCX	NA
2p11.2	2	85288175	86288175	rs3731827	Prostate cancer	T	C	0.584	1.13	1.09	1.18	NA	NA	NA	NA	1e-09	NA	VAMP8	240012
2p11.2	2	85288175	86288175	rs10187424	Prostate cancer	A	NA	0.58	1.13	1.08	1.17	NA	NA	NA	NA	3e-09	NA	GGCX - RN7SL126P	240012
2p11.2	2	85288175	86288175	rs11689667	Pulse pressure	T	C	0.54	NA	NA	NA	0.176	0.12	0.23	unit increase	2e-08	TCF7L1	TCF7L1	NA
2p11.2	2	85288175	86288175	rs11688246	Estradiol plasma levels (breast cancer)	NA	NA	0.052	NA	NA	NA	1.832	1.469	2.285	unit increase	1e-07	NA	RN7SL251P - RPSAP22	559231
2p11.2	2	85288175	86288175	rs186838326	Dysmenorrheic pain	T	C	0.059	NA	NA	NA	0.193	0.116	0.27	unit increase	8e-07	SH2D6,MAT2A	RN7SL251P - RPSAP22	NA
2p11.2	2	85288175	86288175	rs7428	Ear protrusion	NA	NA	NA	NA	NA	NA	NA	NA	NA	NA	8e-07	NA	TGOLN2	250562
2p11.2	2	85288175	86288175	rs17026396	Blood osmolality (transformed sodium)	T	C	0.62	NA	NA	NA	0.07	0.039	0.101	unit decrease	3e-06	NA	RPSAP22 - LOC100630918	NA
2p11.2	2	85288175	86288175	rs10187424	Prostate cancer	A	NA	0.58	1.11	1.06	1.16	NA	NA	NA	NA	5e-06	NA	GGCX - RN7SL126P	240012
2p11.2	2	85288175	86288175	rs7577642	Protein quantitative trait loci	NA	NA	0.27	NA	NA	NA	NA	NA	NA	NA	7e-06	SH2D6	RN7SL251P - RPSAP22	1288500

## Sheet: ST 10
Variant	Chr	Pos	OR	EA	EAF	References		Index	Reference
rs11042937	11	10745394	1.03	T	0.49	[33]		1	Arnold, M., et al., SNiPA: an interactive, genetic variant-centered annotation browser. Bioinformatics, 2015. 31(8): p. 1334-6.
rs1800775	16	56995236	1.03	C	0.51	[33]		2	Staley, J.R., et al., PhenoScanner: a database of human genotype-phenotype associations. Bioinformatics, 2016. 32(20): p. 3207-3209.
rs1050362	16	72130815	1.04	A	0.38	[23]		3	McPherson, R. and A. Tybjaerg-Hansen, Genetics of Coronary Artery Disease. Circ Res, 2016. 118(4): p. 564-78.
rs1867624	17	62387091	1.04	T	0.61	[23]		4	Stein, E.A., et al., Effect of a monoclonal antibody to PCSK9, REGN727/SAR236553, to reduce low-density lipoprotein cholesterol in patients with heterozygous familial hypercholesterolaemia on stable statin dose with or without ezetimibe therapy: a phase 2 randomised controlled trial. Lancet, 2012. 380(9836): p. 29-36.
rs1892094	1	169094459	1.04	C	0.5	[23]		5	Kathiresan, S. and C. Myocardial Infarction Genetics, A PCSK9 missense variant associated with a reduced risk of early-onset myocardial infarction. N Engl J Med, 2008. 358(21): p. 2299-300.
rs1964272	19	46190268	1.04	G	0.51	[17]		6	Kent, S.T., et al., PCSK9 Loss-of-Function Variants, Low-Density Lipoprotein Cholesterol, and Risk of Coronary Heart Disease and Stroke: Data From 9 Studies of Blacks and Whites. Circ Cardiovasc Genet, 2017. 10(4): p. e001632.
rs2571445	2	218683154	1.04	A	0.39	[23]		7	Teslovich, T.M., et al., Biological, clinical and population relevance of 95 loci for blood lipids. Nature, 2010. 466(7307): p. 707-13.
rs6700559	1	200646073	1.04	C	0.53	[23]		8	Abifadel, M., et al., Mutations in PCSK9 cause autosomal dominant hypercholesterolemia. Nat Genet, 2003. 34(2): p. 154-6.
rs748431	3	14928077	1.04	G	0.36	[31]		9	Cohen, J.C., et al., Sequence variations in PCSK9, low LDL, and protection against coronary heart disease. N Engl J Med, 2006. 354(12): p. 1264-72.
rs10237377	7	139757136	1.05	G	0.65	[23]		10	Myocardial Infarction Genetics, C., et al., Genome-wide association of early-onset myocardial infarction with single nucleotide polymorphisms and copy number variants. Nat Genet, 2009. 41(3): p. 334-41.
rs11723436	4	120901336	1.05	G	0.31	[17, 18, 31]		11	Wu, C., et al., Mechano-Sensitive PPAP2B Regulates Endothelial Responses to Athero-Relevant Hemodynamic Forces. Circ Res, 2015.
rs12801636	11	65391317	1.05	G	0.77	[23]		12	Reschen, M.E., et al., Lipid-induced epigenomic changes in human macrophages identify a coronary artery disease-associated variant that regulates PPAP2B Expression through Altered C/EBP-beta binding. PLoS Genet, 2015. 11(4): p. e1005061.
rs1351525	11	13301548	1.05	T	0.67	[17, 18]		13	Schunkert, H., et al., Large-scale association analysis identifies 13 new susceptibility loci for coronary artery disease. Nat Genet, 2011. 43(4): p. 333-8.
rs1801251	2	233633460	1.05	A	0.35	[33]		14	Musunuru, K., et al., From noncoding variant to phenotype via SORT1 at the 1p13 cholesterol locus. Nature, 2010. 466(7307): p. 714-9.
rs246600	5	142516897	1.05	T	0.48	[23]		15	Suhre, K., et al., Connecting genetic risk to disease end points through the human blood plasma proteome. Nat Commun, 2017. 8: p. 14357.
rs2820315	1	201872264	1.05	T	0.3	[23]		16	Samani, N.J., et al., Genomewide association analysis of coronary artery disease. N Engl J Med, 2007. 357(5): p. 443-53.
rs35541991	6	22583857	1.05	C	0.31	[17, 18]		17	Nelson, C.P., et al., Association analyses based on false discovery rate implicate new loci for coronary artery disease. Nat Genet, 2017. 49(9): p. 1385-1391.
rs35879803	4	146782837	1.05	C	0.7	[18]		18	Verweij, N., et al., Identification of 15 novel risk loci for coronary artery disease and genetic risk of recurrent events, atrial fibrillation and heart failure. Sci Rep, 2017. 7(1): p. 2761.
rs3832966	14	75614504	1.05	ACCCG	0.46	[18]		19	Anderson, D.R., et al., IL-6 and its receptors in coronary artery disease and acute myocardial infarction. Cytokine, 2013. 62(3): p. 395-400.
rs590121	11	75274150	1.05	T	0.3	[23]		20	Collaboration, I.R.G.C.E.R.F., et al., Interleukin-6 receptor pathways in coronary heart disease: a collaborative meta-analysis of 82 studies. Lancet, 2012. 379(9822): p. 1205-13.
rs6494488	15	65024204	1.05	A	0.82	[23]		21	Miller, C.L., et al., Integrative functional genomics identifies regulatory mechanisms at coronary artery disease loci. Nat Commun, 2016. 7: p. 12092.
rs8108632	19	41854534	1.05	T	0.48	[17, 18, 31]		22	Consortium, C.A.D., et al., Large-scale association analysis identifies new risk loci for coronary artery disease. Nat Genet, 2013. 45(1): p. 25-33.
rs10840293	11	9751196	1.06	A	0.55	[39]		23	Howson, J.M.M., et al., Fifteen new risk loci for coronary artery disease highlight arterial-wall-specific mechanisms. Nat Genet, 2017. 49(7): p. 1113-1119.
rs10841443	12	20220033	1.06	G	0.67	[31]		24	Braenne, I., et al., Prediction of Causal Candidate Genes in Coronary Artery Disease Loci. Arterioscler Thromb Vasc Biol, 2015. 35(10): p. 2207-17.
rs10857147	4	81181072	1.06	T	0.27	[17, 18, 31]		25	Yu, Q., Y. Zhang, and C.B. Xu, Apolipoprotein B, the villain in the drama? Eur J Pharmacol, 2015. 748: p. 166-9.
rs11172113	12	57527283	1.06	C	0.41	[33]		26	Kim, E., et al., Dual mechanisms for the low plasma levels of truncated apolipoprotein B proteins in familial hypobetalipoproteinemia. Analysis of a new mouse model with a nonsense mutation in the Apob gene. J Clin Invest, 1998. 101(6): p. 1468-77.
rs1561198	2	85809989	1.06	T	0.45	[22]		27	Oram, J.F. and A.M. Vaughan, ATP-Binding cassette cholesterol transporters and cardiovascular disease. Circ Res, 2006. 99(10): p. 1031-43.
rs17087335	4	57838583	1.06	T	0.21	[39]		28	Consortium, I.K.C., Large-scale gene-centric analysis identifies novel variants for coronary artery disease. PLoS Genet, 2011. 7(9): p. e1002260.
rs2244608	12	121416988	1.06	G	0.35	[17, 18, 23, 31]		29	Hixson, J.E., et al., Whole Exome Sequencing to Identify Genetic Variants Associated with Raised Atherosclerotic Lesions in Young Persons. Sci Rep, 2017. 7(1): p. 4091.
rs2252641	2	145801461	1.06	C	0.46	[22]		30	Sakai, T., et al., Plasma fibronectin supports neuronal survival and reduces brain injury following transient focal cerebral ischemia but is not essential for skin-wound healing and hemostasis. Nat Med, 2001. 7(3): p. 324-30.
rs2954029	8	126490972	1.06	A	0.55	[7, 22, 28]		31	Klarin, D., et al., Genetic analysis in UK Biobank links insulin resistance and transendothelial migration pathways to coronary artery disease. Nat Genet, 2017. 49(9): p. 1392-1397.
rs46522	17	46988597	1.06	T	0.53	[13]		32	Kulkarni, R.N., et al., Altered function of insulin receptor substrate-1-deficient mouse islets and cultured beta-cell lines. J Clin Invest, 1999. 104(12): p. R69-75.
rs4845625	1	154422067	1.06	T	0.47	[22]		33	Webb, T.R., et al., Systematic Evaluation of Pleiotropy Identifies 6 Further Loci Associated With Coronary Artery Disease. J Am Coll Cardiol, 2017. 69(7): p. 823-836.
rs6544713	2	44073881	1.06	T	0.3	[7, 13, 28]		34	Leifheit-Nestler, M., et al., Overexpression of integrin beta 5 enhances the paracrine properties of circulating angiogenic cells via Src kinase-mediated activation of STAT3. Arterioscler Thromb Vasc Biol, 2010. 30(7): p. 1398-406.
rs663129	18	57838401	1.06	A	0.26	[39]		35	Haas, U., G. Sczakiel, and S.D. Laufer, MicroRNA-mediated regulation of gene expression is affected by disease-associated SNPs within the 3'-UTR via altered RNA structure. RNA Biol, 2012. 9(6): p. 924-37.
rs9319428	13	28973621	1.06	A	0.32	[22]		36	O'Donnell, C.J., et al., Genome-wide association study for coronary artery calcification with follow-up in myocardial infarction. Circulation, 2011. 124(25): p. 2855-64.
rs10947789	6	39174922	1.07	T	0.76	[22]		37	Erdmann, J., et al., New susceptibility locus for coronary artery disease on chromosome 3q22.3. Nat Genet, 2009. 41(3): p. 280-2.
rs11057830	12	125307053	1.07	A	0.15	[23, 33]		38	Samson, T., et al., The guanine-nucleotide exchange factor SGEF plays a crucial role in the formation of atherosclerosis. PLoS One, 2013. 8(1): p. e55202.
rs11810571	1	151762308	1.07	G	0.79	[17, 18]		39	Nikpay, M., et al., A comprehensive 1,000 Genomes-based genome-wide association meta-analysis of coronary artery disease. Nat Genet, 2015. 47(10): p. 1121-30.
rs12493885	3	153839866	1.07	C	0.85	[17, 18, 31]		40	Dang, T., et al., Investigating the impact of a mutation in PDE5A on myocardial infarction, in BMC Pharmacology Toxicology. 2015. p. A43.
rs1250229	2	216304384	1.07	T	0.26	[17, 31]		41	Franzen, O., et al., Cardiometabolic risk loci share downstream cis- and trans-gene regulation across tissues and diseases. Science, 2016. 353(6301): p. 827-30.
rs12936587	17	17543722	1.07	G	0.56	[13]		42	Dichgans, M., et al., Shared genetic susceptibility to ischemic stroke and coronary artery disease: a genome-wide analysis of common variants. Stroke, 2014. 45(1): p. 24-36.
rs17514846	15	91416550	1.07	A	0.44	[22, 45]		43	Erdmann, J., et al., Dysfunctional nitric oxide signalling increases risk of myocardial infarction. Nature, 2013. 504(7480): p. 432-6.
rs17608766	17	45013271	1.07	C	0.14	[23]		44	Kessler, T., et al., Functional Characterization of the GUCY1A3 Coronary Artery Disease Risk Locus. Circulation, 2017. 136(5): p. 476-489.
rs17609940	6	35034800	1.07	G	0.75	[13]		45	International Consortium for Blood Pressure Genome-Wide Association, S., et al., Genetic variants in novel pathways influence blood pressure and cardiovascular disease risk. Nature, 2011. 478(7367): p. 103-9.
rs216172	17	2126504	1.07	C	0.37	[13]		46	Erler, J.T., et al., Lysyl oxidase is essential for hypoxia-induced metastasis. Nature, 2006. 440(7088): p. 1222-6.
rs2505083	10	30335122	1.07	C	0.38	[58, 73]		47	Gonzalez-Santamaria, J., et al., Matrix cross-linking lysyl oxidases are induced in response to myocardial infarction and promote cardiac dysfunction. Cardiovasc Res, 2016. 109(1): p. 67-78.
rs2706399	5	131867702	1.07	G	0.51	[28]		48	Turner, A.W. and R. McPherson, PHACTR1: Functional Clues Linking a Genome-Wide Association Study Locus to Coronary Artery Disease. Arterioscler Thromb Vasc Biol, 2015. 35(6): p. 1293-5.
rs273909	5	131667353	1.07	G	0.14	[22]		49	Gupta, R.M., et al., A Genetic Variant Associated with Five Vascular Diseases Is a Distal Regulator of Endothelin-1 Gene Expression. Cell, 2017. 170(3): p. 522-533 e15.
rs2895811	14	100133942	1.07	C	0.43	[13]		50	Beaudoin, M., et al., Myocardial Infarction-Associated SNP at 6p24 Interferes With MEF2 Binding and Associates With PHACTR1 Expression Levels in Human Coronary Arteries. Arterioscler Thromb Vasc Biol, 2015. 35(6): p. 1472-1479.
rs2972146	2	227100698	1.07	T	0.65	[31]		51	Miller, C.L., et al., Coronary heart disease-associated variation in TCF21 disrupts a miR-224 binding site and miRNA-mediated regulation. PLoS Genet, 2014. 10(3): p. e1004263.
rs3184504	12	111884608	1.07	T	0.44	[7, 13, 77, 78, 83]		52	Clarke, R., et al., Genetic variants associated with Lp(a) lipoprotein level and coronary disease. N Engl J Med, 2009. 361(26): p. 2518-28.
rs3851738	16	75387533	1.07	C	0.6	[18, 31]		53	Tregouet, D.A., et al., Genome-wide haplotype association study identifies the SLC22A3-LPAL2-LPA gene cluster as a risk locus for coronary artery disease. Nat Genet, 2009. 41(3): p. 283-5.
rs4252120	6	161143608	1.07	T	0.73	[22]		54	Schaefer, A.S., et al., Genetic evidence for PLASMINOGEN as a shared genetic risk factor of coronary artery disease and periodontitis. Circ Cardiovasc Genet, 2015. 8(1): p. 159-67.
rs4773144	13	110960712	1.07	G	0.44	[13]		55	Grundberg, E., et al., Mapping cis- and trans-regulatory effects across multiple tissues in twins. Nat Genet, 2012. 44(10): p. 1084-9.
rs515135	2	21286057	1.07	C	0.83	[7, 22]		56	Azghandi, S., et al., Deficiency of the stroke relevant HDAC9 gene attenuates atherosclerosis in accord with allele-specific effects at 7p21.1. Stroke, 2015. 46(1): p. 197-202.
rs56062135	15	67455630	1.07	C	0.79	[39]		57	Adams, J.W., et al., Myocardial expression, signaling, and function of GPR22: a protective role for an orphan G protein-coupled receptor. Am J Physiol Heart Circ Physiol, 2008. 295(2): p. H509-21.
rs7500448	16	83045790	1.07	A	0.77	[17, 18, 31]		58	Coronary Artery Disease Genetics, C., A genome-wide association study in Europeans and South Asians identifies five new loci for coronary artery disease. Nat Genet, 2011. 43(4): p. 339-44.
rs7623687	3	49448566	1.07	A	0.86	[17, 18, 23, 31]		59	Jones, P.D., et al., The Coronary Artery Disease-associated Coding Variant in Zinc Finger C3HC-type Containing 1 (ZC3HC1) Affects Cell Cycle Regulation. J Biol Chem, 2016. 291(31): p. 16318-27.
rs867186	20	33764554	1.07	A	0.89	[23]		60	Zeller, T., et al., Genetics and beyond--the transcriptome of human monocytes and disease susceptibility. PLoS One, 2010. 5(5): p. e10693.
rs974819	11	103660567	1.07	T	0.32	[58]		61	Yamaguchi, N., et al., KLHDC10 Deficiency Protects Mice against TNFalpha-Induced Systemic Inflammation. PLoS One, 2016. 11(9): p. e0163118.
rs10953541	7	107244545	1.08	C	0.8	[58]		62	Knowles, J.W., et al., Enhanced atherosclerosis and kidney dysfunction in eNOS(-/-)Apoe(-/-) mice are ameliorated by enalapril treatment. J Clin Invest, 2000. 105(4): p. 451-8.
rs11057401	12	124427306	1.08	T	0.69	[31]		63	Kuhlencordt, P.J., et al., Accelerated atherosclerosis, aortic aneurysm formation, and ischemic heart disease in apolipoprotein E/endothelial nitric oxide synthase double-knockout mice. Circulation, 2001. 104(4): p. 448-54.
rs11206510	1	55496039	1.08	T	0.82	[7-10]		64	Li, Y., et al., Lipoprotein lipase: from gene to atherosclerosis. Atherosclerosis, 2014. 237(2): p. 597-608.
rs12190287	6	134214525	1.08	C	0.62	[13]		65	Stitziel, N.O., G. the Myocardial Infarction, and C.A.E.C. Investigators, Variants in ANGPTL4 and the Risk of Coronary Artery Disease. N Engl J Med, 2016. 375(23): p. 2306.
rs142695226	3	124475201	1.08	G	0.14	[17, 18, 31]		66	Douvris, A., et al., Functional analysis of the TRIB1 associated locus linked to plasma triglycerides and coronary artery disease. J Am Heart Assoc, 2014. 3(3): p. e000884.
rs2023938	7	19036775	1.08	C	0.1	[22]		67	Holdt, L.M., et al., Circular non-coding RNA ANRIL modulates ribosomal RNA maturation and atherosclerosis in humans. Nat Commun, 2016. 7: p. 12429.
rs3825807	15	79089111	1.08	A	0.57	[13, 58, 71]		68	McPherson, R., et al., A common allele on chromosome 9 associated with coronary heart disease. Science, 2007. 316(5830): p. 1488-91.
rs7212798	17	59013488	1.08	C	0.15	[39]		69	Helgadottir, A., et al., A common variant on chromosome 9p21 affects the risk of myocardial infarction. Science, 2007. 316(5830): p. 1491-3.
rs7692387	4	156635309	1.08	G	0.81	[22, 43, 45]		70	Holdt, L.M., et al., ANRIL expression is associated with atherosclerosis risk at chromosome 9p21. Arterioscler Thromb Vasc Biol, 2010. 30(3): p. 620-7.
rs11556924	7	129663496	1.09	C	0.62	[13]		71	Reilly, M.P., et al., Identification of ADAMTS7 as a novel locus for coronary atherosclerosis and association of ABO with myocardial infarction in the presence of coronary atherosclerosis: two genome-wide association studies. Lancet, 2011. 377(9763): p. 383-92.
rs1412444	10	91002927	1.09	T	0.42	[58]		72	Hara, T., et al., Targeted Disruption of JCAD (Junctional Protein Associated With Coronary Artery Disease)/KIAA1462, a Coronary Artery Disease-Associated Gene Product, Inhibits Angiogenic Processes In Vitro and In Vivo. Arterioscler Thromb Vasc Biol, 2017. 37(9): p. 1667-1673.
rs1746048	10	44775824	1.09	C	0.87	[13, 16]		73	Erdmann, J., et al., Genome-wide association study identifies a new locus for coronary artery disease on chromosome 10p11.23. Eur Heart J, 2011. 32(2): p. 158-68.
rs1800449	5	121413208	1.09	T	0.17	[31]		74	Doring, Y., et al., The CXCL12/CXCR4 chemokine ligand/receptor axis in cardiovascular disease. Front Physiol, 2014. 5: p. 212.
rs3130683	6	31888367	1.09	T	0.86	[33]		75	Zhang, H., et al., CRISPR/Cas9-Mediated Gene Editing in Human iPSC-Derived Macrophage Reveals Lysosomal Acid Lipase Function in Human Macrophages. Arterioscler Thromb Vasc Biol, 2017.
rs11170820	12	54513915	1.1	G	0.08	[18]		76	Morris, G.E., et al., Coronary Artery Disease-Associated LIPA Coding Variant rs1051338 Reduces Lysosomal Acid Lipase Levels and Activity in Lysosomes. Arterioscler Thromb Vasc Biol, 2017. 37(6): p. 1050-1057.
rs12526453	6	12927544	1.1	C	0.67	[10, 13]		77	Levy, D., et al., Genome-wide association study of blood pressure and hypertension. Nat Genet, 2009. 41(6): p. 677-87.
rs1878406	4	148393664	1.1	T	0.15	[22]		78	Newton-Cheh, C., et al., Genome-wide association study identifies eight loci associated with blood pressure. Nat Genet, 2009. 41(6): p. 666-76.
rs579459	9	136154168	1.1	C	0.21	[7, 13, 71]		79	Hsu, J. and J.D. Smith, Genome-wide studies of gene expression relevant to coronary artery disease. Curr Opin Cardiol, 2012. 27(3): p. 210-3.
rs8042271	15	89574218	1.1	G	0.9	[39]		80	Do, R., et al., Exome sequencing identifies rare LDLR and APOA5 alleles conferring risk for myocardial infarction. Nature, 2015. 518(7537): p. 102-6.
rs264	8	19813180	1.11	G	0.86	[7, 22, 65]		81	Huang, Y., et al., An abundant dysfunctional apolipoprotein A1 in human atheroma. Nat Med, 2014. 20(2): p. 193-203.
rs599839	1	109822166	1.11	A	0.78	[7, 13, 16]		82	Boucher, P. and J. Herz, Signaling through LRP1: Protection from atherosclerosis and beyond. Biochem Pharmacol, 2011. 81(1): p. 1-5.
rs11830157	12	118265441	1.12	G	0.36	[39]		83	Gudbjartsson, D.F., et al., Sequence variants affecting eosinophil numbers associate with asthma and myocardial infarction. Nat Genet, 2009. 41(3): p. 342-7.
rs12413409	10	104719096	1.12	G	0.89	[13, 77, 78]		84	Turner, A.W., et al., Functional interaction between COL4A1/COL4A2 and SMAD3 risk loci for coronary artery disease. Atherosclerosis, 2015. 242(2): p. 543-52.
rs2306374	3	138119952	1.12	C	0.18	[13, 37]		85	Turner, A.W., et al., Functional Analysis of a Novel Genome-Wide Association Study Signal in SMAD3 That Confers Protection From Coronary Artery Disease. Arterioscler Thromb Vasc Biol, 2016. 36(5): p. 972-83.
rs964184	11	116648917	1.13	G	0.13	[13, 80]		86	Bauer, R.C., et al., Knockout of Adamts7, a novel coronary artery disease locus in humans, reduces atherosclerosis in mice. Circulation, 2015. 131(13): p. 1202-13.
rs111245230	9	113169775	1.14	C	0.04	[65]		87	Kessler, T., et al., ADAMTS-7 inhibits re-endothelialization of injured arteries and promotes vascular remodeling through cleavage of thrombospondin-1. Circulation, 2015. 131(13): p. 1191-201.
rs1122608	19	11163601	1.14	G	0.77	[7, 10, 13, 80]		88	Nomura, A., et al., Protein-Truncating Variants at the Cholesteryl Ester Transfer Protein Gene and Risk for Coronary Heart Disease. Circ Res, 2017. 121(1): p. 81-88.
rs116843064	19	8429323	1.14	G	0.98	[7, 65]		89	Zhang, J., et al., Deficiency of Cholesteryl Ester Transfer Protein Protects Against Atherosclerosis in Rabbits. Arterioscler Thromb Vasc Biol, 2017. 37(6): p. 1068-1075.
rs17465637	1	222823529	1.14	C	0.74	[13, 16]		90	Dewey, F.E., et al., Inactivating Variants in ANGPTL4 and Risk of Coronary Artery Disease. N Engl J Med, 2016. 374(12): p. 1123-33.
rs2075650	19	45395619	1.14	G	0.14	[7, 28]		91	Brautbar, A., et al., Genetics of familial hypercholesterolemia. Curr Atheroscler Rep, 2015. 17(4): p. 491.
rs3918226	7	150690176	1.14	T	0.06	[39]		92	Piedrahita, J.A., et al., Generation of mice carrying a mutant apolipoprotein E gene inactivated by gene targeting in embryonic stem cells. Proc Natl Acad Sci U S A, 1992. 89(10): p. 4471-5.
rs6725887	2	203745885	1.14	C	0.15	[10, 13]		93	Westerterp, M., et al., Apolipoprotein CI aggravates atherosclerosis development in ApoE-knockout mice despite mediating cholesterol efflux from macrophages. Atherosclerosis, 2007. 195(1): p. e9-16.
rs17114036	1	56962821	1.17	A	0.91	[7, 13]		94	Plump, A.S., et al., Severe hypercholesterolemia and atherosclerosis in apolipoprotein E-deficient mice created by homologous recombination in ES cells. Cell, 1992. 71(2): p. 343-53.
rs9982601	21	35599128	1.18	T	0.15	[10]		95	Westra, H.-J. and L. Franke, From genome to function by studying eQTLs. Biochimica et Biophysica Acta (BBA) - Molecular Basis of Disease, 2014. 1842(10): p. 1896-1902.
rs180803	22	24658858	1.2	G	0.97	[39]
rs1333049	9	22125503	1.29	G	0.46	[13, 16, 68-70]
rs12976411	19	32882020	1.33	A	0.91	[39]
rs3798220	6	160961137	1.51	C	0.02	[7, 13, 53]
